# Supplementary material for: Genic regions of a large salamander genome contain long introns and novel genes
Source: BMC Genomics. 2009 Jan 13;10:19. doi: 10.1186/1471-2164-10-19 (PMC2633012; doi:10.1186/1471-2164-10-19)
Supplement: Additional file 1 — Comparative data for exons and introns. A table containing exon alignment statistics and corresponding intron lengths for salamander, human, chicken, and frog. [file 1471-2164-10-19-S1.xls]

## Sheet: Sheet1
Additional file 1: Comparative data for exons and introns.
		Human							Chicken							Ambystoma							Xenopus tropicalis
			Alignment							Alignment							Alignment							Alignment
		Genomic	Protein			Genomic			Genomic	Protein			Genomic			Genomic	Protein			Genomic			Genomic	Protein			Genomic			Distance between orthologous exons
Reference Protein		Sequence	Start	End		Start	End		Sequence	Start	End		Start	End		Sequence	Start	End		Start	End		Sequence	Start	End		Start	End		Human	Chicken	Ambystoma	X. tropicalis
NP_002550		chr11	86	109		56871166	56871237		chr5	84	105		18210456	18210391		H3_62O11	85	109		104688	104614									982	221	5827
NP_002550		chr11	131	162		56872219	56872314		chr5	131	160		18210170	18210081		H3_62O11	131	159		98787	98701									364	85	1694
NP_002550		chr11	163	188		56872678	56872755		chr5	163	188		18209996	18209919		H3_62O11	163	183		97007	96945									2057	603	13693
NP_002550		chr11	236	280		56874812	56874946		chr5	236	280		18209316	18209182		H3_62O11	236	280		83252	83118									17111	76	32014
NP_002550		chr11	281	312		56892057	56892152		chr5	281	312		18209106	18209011		H3_62O11	281	312		51104	51009									269	83	3016
NP_002550		chr11	313	334		56892421	56892486		chr5	313	334		18208928	18208863		H3_62O11	313	334		47993	47928									924	226	17228
NP_002550		chr11	335	360		56893410	56893487		chr5	335	361		18208637	18208557		H3_62O11	335	361		30700	30620									446	188	12969
NP_002550		chr11	361	397		56893933	56894043		chr5	384	396		18208369	18208331		H3_62O11	384	397		17651	17610
NP_000850		chr5	1	55		74674187	74674351		chrZ	1	55		23487435	23487271		H3_48F8	1	55		6785	6949		scaffold_113	1	55		1979754	1979918		1083	832	293	96
NP_000850		chr5	56	90		74675434	74675538		chrZ	56	92		23486439	23486329		H3_48F8	56	93		7242	7355		scaffold_113	56	92		1980014	1980124		281	566	202	96
NP_000850		chr5	91	121		74675819	74675911		chrZ	93	121		23485763	23485677		H3_48F8	98	121		7557	7628		scaffold_113	93	121		1980220	1980306		1245	108	2884	87
NP_000850		chr5	123	150		74677156	74677239		chrZ	123	150		23485569	23485486		H3_48F8	123	150		10512	10595		scaffold_113	123	150		1980393	1980476		1546	1429	346	1330
NP_000850		chr5	151	185		74678785	74678889		chrZ	151	185		23484057	23483953		H3_48F8	151	185		10941	11045		scaffold_113	151	185		1981806	1981910		2733	701	8143	786
NP_000850		chr5	186	221		74681622	74681729		chrZ	186	221		23483252	23483145		H3_48F8	186	221		19188	19296		scaffold_113	186	221		1982696	1982803		110	441	3738	94
NP_000850		chr5	222	260		74681839	74681955		chrZ	222	260		23482704	23482588		H3_48F8	222	260		23034	23153		scaffold_113	222	260		1982897	1983016		415	423	649	686
NP_000850		chr5	261	314		74682370	74682531		chrZ	261	313		23482165	23482016		H3_48F8	261	313		23802	23960		scaffold_113	261	313		1983702	1983863		119	857	1904	525
NP_000850		chr5	315	396		74682650	74682895		chrZ	315	387		23481159	23480941		H3_48F8	315	358		25864	25995		scaffold_113	318	373		1984388	1984555		3189	892	5658	587
NP_000850		chr5	457	521		74686084	74686278		chrZ	457	521		23480049	23479855		H3_48F8	458	521		31653	31844		scaffold_113	457	521		1985142	1985336		359	573	1137	126
NP_000850		chr5	522	574		74686637	74686795		chrZ	522	573		23479282	23479127		H3_48F8	522	573		32981	33136		scaffold_113	522	573		1985462	1985617		151	148	10534	603
NP_000850		chr5	575	626		74686946	74687101		chrZ	575	626		23478979	23478824		H3_48F8	575	626		43670	43825		scaffold_113	575	626		1986220	1986375		821	1058	22887	675
NP_000850		chr5	627	662		74687922	74688029		chrZ	627	662		23477766	23477659		H3_48F8	627	661		66712	66816		scaffold_113	627	662		1987050	1987157		2722	2188	16623	344
NP_000850		chr5	720	765		74690751	74690888		chrZ	720	766		23475471	23475331		H3_48F8	720	766		83439	83580		scaffold_113	742	766		1987501	1987575		88	114	93	249
NP_000850		chr5	766	817		74690976	74691131		chrZ	767	819		23475217	23475059		H3_48F8	767	818		83673	83828		scaffold_113	767	819		1987824	1987982		429	285	942	385
NP_000850		chr5	818	870		74691560	74691718		chrZ	820	870		23474774	23474622		H3_48F8	820	871		84770	84925		scaffold_113	820	871		1988367	1988522
NP_000850		chr5	871	888		74691867	74691920		chrZ	871	888		23474475	23474422		H3_48F8
NP_008937		chr16	1	39		55042615	55042499		chr11	1	39		2138078	2138194									scaffold_270	1	39		126577	126461		3098	2302	383	2556
NP_008937		chr16	40	106		55039401	55039201		chr11	40	106		2140496	2140696		H3_37I11	40	106		383	583		scaffold_270	40	106		123905	123705		1100	1887	44026	444
NP_008937		chr16	107	127		55038101	55038039		chr11	107	127		2142583	2142645		H3_37I11	107	127		44609	44671		scaffold_270	107	127		123261	123199		6880	662	5157	1189
NP_008937		chr16	128	156		55031159	55031073		chr11	128	156		2143307	2143393		H3_37I11	128	157		49828	49917		scaffold_270	128	156		122010	121924		4828	488	38845	1693
NP_008937		chr16	157	182		55026245	55026168		chr11	157	182		2143881	2143958		H3_37I11	158	182		88762	88836		scaffold_270	157	182		120231	120154		309	373	7332	1576
NP_008937		chr16	183	221		55025859	55025743		chr11	183	219		2144331	2456678		H3_37I11	183	219		96168	96277		scaffold_270	183	218		118578	118471
NP_004334		chr19	65	132		12911241	12911444		chr28	65	132		3895111	3895314		H3_67L15	65	132		25539	25742		scaffold_448	65	132		633010	632807		422	445	428	386
NP_004334		chr19	133	164		12911866	12911961		chr28	133	164		3895759	3895854		H3_67L15	133	164		26170	26265		scaffold_448	133	163		632421	632329		96	172	1710	450
NP_004334		chr19	165	234		12912057	12912266		chr28	169	234		3896026	3896223		H3_67L15	165	233		27975	28186		scaffold_448	165	234		631879	631670		292	322	6750	418
NP_004334		chr19	273	319		12912558	12912698		chr28	273	321		3896545	3896691		H3_67L15	273	319		34936	35077		scaffold_448	273	319		631252	631112		2650	734	602	160
NP_004334		chr19	320	351		12915348	12915443		chr28	324	351		3897425	3897508		H3_67L15	320	338		35679	35735		scaffold_448	320	351		630952	630857
NP_005023		chrX	546	587		114705193	114705318		chr4	546	587		2983427	2983552		H3_61K9	546	587		97207	97082		scaffold_518	546	574		728764	728678		1412	821	1120	1087
NP_005023		chrX	588	630		114706730	114706858		chr4	588	630		2984373	2984501		H3_61K9	588	630		95962	95834		scaffold_518	588	630		727591	727463
gi|9951915|ref|NP_000678.1|		chr20	1	8		32354737	32354714		chr20	1	9		1517134	1517160									scaffold_38	1	9		2134906	2134932
gi|9951915|ref|NP_000678.1|		chr20	9	73		32347056	32346862		chr20	10	73		1518716	1518907		41L21_primary	3	21		115715	115771		scaffold_38	10	73		2141134	2141325
gi|9951915|ref|NP_000678.1|		chr20	74	97		32345623	32345552		chr20	74	98		1521666	1521740		41L21_primary	36	123		115806	116069		scaffold_38	74	98		2141792	2141866
gi|9951915|ref|NP_000678.1|		chr20	98	148		32343978	32343826		chr20	99	145		1523337	1523480		41L21_primary	128	374		116079	116819		scaffold_38	99	148		2142801	2142953
gi|9951915|ref|NP_000678.1|		chr20	149	186		32342999	32342886		chr20	146	186		1527885	1528007									scaffold_38	149	186		2143131	2143244
gi|9951915|ref|NP_000678.1|		chr20	187	255		32342405	32342199		chr20	187	255		1529503	1529709									scaffold_38	187	255		2143339	2143545
gi|9951915|ref|NP_000678.1|		chr20	256	284		32342106	32342020		chr20	256	284		1530533	1530619									scaffold_38	256	285		2145371	2145460
gi|9951915|ref|NP_000678.1|		chr20	285	324		32341918	32341799		chr20	285	323		1531549	1531665									scaffold_38	286	323		2145663	2145776
gi|9951915|ref|NP_000678.1|		chr20	325	389		32337101	32336907		chr20	324	389		1537778	1537975		41L21_primary	381	418		116833	116946		scaffold_38	324	389		2146084	2146281
gi|9951915|ref|NP_000678.1|		chr20	390	432		32332632	32332504		chr20	390	432		1540041	1540169		41L21_primary	422	432		116957	116989		scaffold_38	390	432		2148450	2148578
gi|72534660|ref|NP_001026854.1|		chr2	1	9		38890049	38890023		chr3	1	9		17529671	17529645
gi|72534660|ref|NP_001026854.1|		chr2	10	70		38888988	38888806		chr3	10	70		17534406	17534588		71D15_primary	11	93		82027	82278		scaffold_74	10	70		2669725	2669907		309	138	28	1206
gi|72534660|ref|NP_001026854.1|		chr2	71	128		38888497	38888324		chr3	72	128		17534726	17534896		71D15_primary	100	147		82306	82449		scaffold_74	71	127		2671113	2671283		876	923	71	1591
gi|72534660|ref|NP_001026854.1|		chr2	129	153		38887448	38887374		chr3	129	153		17535819	17535893		71D15_primary	130	157		82378	82461		scaffold_74	128	153		2672874	2672951		2400	5200	67	1056
gi|72534660|ref|NP_001026854.1|		chr2	154	191		38886952	38886839		chr3	154	189		17537355	17537462									scaffold_74	154	188		2673045	2673149
gi|72534660|ref|NP_001026854.1|		chr2	192	208		38885539	38885489									71D15_primary	199	210		82450	82485		scaffold_74	192	202		2674892	2674924
gi|72534660|ref|NP_001026854.1|		chr2	209	220		38884974	38884939		chr3	209	220		17541093	17541128		71D15_primary	214	225		82528	82563		scaffold_74	210	220		2674007	2674039
gi|72534660|ref|NP_001026854.1|		chr2	221	238		38883982	38883929		chr3	221	230		17561967	17561996
