# Supplementary material for: Genic regions of a large salamander genome contain long introns and novel genes
Source: BMC Genomics. 2009 Jan 13;10:19. doi: 10.1186/1471-2164-10-19 (PMC2633012; doi:10.1186/1471-2164-10-19)
Supplement: Additional file 4 — miRNAs predicted for axolotl and human. A table containing positional and statistical information for miRNAs predicted for axolotl and human. [file 1471-2164-10-19-S4.xls]

## Sheet: Sheet1
	Additional file 4: miRNAs predicted for axolotl and human.
		Promir Statistics							MiPred Statistics
		Start	End	Free	GC	Entropy	Value		Pre-miRNA-	MFE	p-value	Assess-
miRNA	Intron			energy	ratio				like Hairpin?			ment	Sequence
Salamander	Salamander
AM_cand_miRNA_1	H3_1D2_intron6	3931	4030	-27.6	0.41	1.97	0.07		Yes	-27.6	0.054	pseudo	ACTGTAATTTACTTTTGTGCACTGATATGTTAAAGACTAAGGTGCAAAGTCTCCCAGTACTGGCAGCCTTAAGGGCATATCGGTTAAAGAGTAAAAGCCC
AM_cand_miRNA_2	H3_37N9_intron1	2711	2810	-51.9	0.6	1.94	56.02		Yes	-51.9	0.001	real	CGCCATGGCGGTAAGGTACTTTACGGGCTGGGTGATGGCGTAAGGTGCATGTCCGCTTGGGTCGGCATTCGCGTACCTTACCGCCATGGCGCTAGTTACG
AM_cand_miRNA_3	H3_37N9_intron1	22422	22521	-30	0.39	1.94	0.11		Yes	-30	0.004	real	GAAACTCTTGTTTAATATTGGTTAGCATGGTTTCTGTGCATTTGGTGGGACTGTTTTCTGTTTCACTGCCACCTAGCTAACCAATATTCAGATATCCAAC
AM_cand_miRNA_4	H3_37N9_intron2	671	770	-44.5	0.5	2	0.18		Yes	-44.5	0.001	real	AATACCAGCTTTTCTTTGCCAATGGGGGCCTGATTAACCTCCAGGTATTGGCTGGAGGTAAATCAGTTAACCCCCACCGGCAAACCTGTAGTTTGGCGGT
AM_cand_miRNA_5	H3_37N9_intron2	2601	2700	-42.2	0.48	2	3.56		Yes	-42.2	0.002	real	GCAAAAAAGTGCTCTGACCATTCACAGGGCTGCAAATCTCTATAGCATATAGGAGGAGTCCTGTGATTGGCCAGAGCAAGTTCCTTGCTCAAAGCTGTGC
AM_cand_miRNA_6	H3_37N9_intron2	3111	3210	-47.5	0.46	1.99	23.05		Yes	-47.5	0.001	real	GAGCTACTTTTAGAAATGGCAGGGCTCAGACGAGCAACCCCTCTCAGGAATTGCTCATTGGATCCCTGCCGTTTCTAAAATTAGCTAATATGACTGCAGA
AM_cand_miRNA_7	H3_37N9_intron2	3311	3410	-54.7	0.49	1.99	11.35		Yes	-54.7	0.001	real	TGCTCATTTCCCAAGTGTGGCAGGCTAGAACAGTGTCCGCGTGAAAAGCAATCATACAGACACCGTTTCAGCCTGACACACTTAGGAAATGAGCAGAGCT
AM_cand_miRNA_8	H3_37N9_intron2	3771	3870	-40.44	0.4	1.97	1.27		Yes	-40.44	0.001	real	CTGCTCCTGTAACTAAAAATGAGGCCAGGAAGAAGCAGAGACATTAAGTATGATAGCTAAATGTCTCAGCTTCATCCTGGGGTCATTTTATTTTTGGAAC
AM_cand_miRNA_9	H3_37N9_intron4	1751	1850	-30.1	0.51	1.98	0.69		Yes	-30.1	0.004	real	CCGTCAAATTCCAACTGGAGTCCTCTGGATCTAGCGCCACGTAGGCCCATTAAAATAGACCTACGCAGCGCTAGAGTAAAAGGCTCACCCCCTCATTTAG
AM_cand_miRNA_10	H3_37N9_intron4	4221	4320	-62.1	0.61	1.96	58.13		Yes	-62.1	0.001	real	GGGGGCGCAGAGAGAATTCGGAGTATGGCGGTAAGGGATTACCGCCACCGGTCTCGTTACCGGTGGCCGCTATCCCTTACCGCCATACTCGGAATGAGGC
AM_cand_miRNA_11	H3_37N9_intron4	26213	26312	-68.4	0.64	1.94	5.06		Yes	-68.4	0.001	real	TGGGGTCGCGATGCGCACGGCTGTGATTCGTGATGCCGTGCGTGCTTCCCAGGAGGAGCATGCACGTCATCACGAAGAGCACCGTGCCGACGTGGCCCAA
AM_cand_miRNA_12	H3_37N9_intron4	26863	26962	-56	0.64	1.93	0.04		Yes	-57.09	0.001	real	TGAGGCGGGCTGAGTGCCTCGAGGAAGCTCGCAGGGAGTTTGAGGTGAACATGGGGTTATCCCTGCGAGACCTCGGGGCCAGGACAGAGTCCCGCCTCCA
AM_cand_miRNA_13	H3_37I11_intron3	3121	3220	-65.4	0.61	1.96	47.81		Yes	-65.4	0.001	real	TCCGGCCCACGAGGCACAAACACTTTGCTAATGGAGGGCGGCCCGCAAGCAGCATCGGCCGCCCTCCATTAGGAAAGTCTTTGTTGTAGTCCGGGCCGGA
AM_cand_miRNA_14	H3_37I11_intron3	7411	7510	-45.2	0.46	1.99	0.25		Yes	-45.2	0.001	real	CAAGTATAGAGGAAAGGGGACTGGACGTAGGAGTAAAACAAAGTTACTCACCGTAGTGACTACCTTACGCCTAGTCCATAGTCTTCTTTCCTCCATACGC
AM_cand_miRNA_15	H3_37I11_intron3	9131	9230	-33.2	0.47	1.99	0.04		Yes	-33.2	0.004	real	TGTTCCCATGATTATCAACTCGGTCTTATTGTCGTTCAGGCATAGGCCATGAGTGGCCATCCATGCCTGGATGATAAGATATACCCTGTTCAGCAACTCC
AM_cand_miRNA_16	H3_37I11_intron3	14954	15053	-40.8	0.36	1.94	1.07		Yes	-40.8	0.001	real	TGCACAGCATGTGATTCTAAGCAGATTAACAAACATCAGAAGACAATGCATTACTTACCGTAAAAGCATTTCTGATGGTTGTATCTGCTTAGATTCACAT
AM_cand_miRNA_17	H3_37I11_intron3	23211	23310	-42.7	0.5	1.99	29.46		Yes	-42.7	0.001	real	TTTGTCCGGCCTGCCAGCAACAGATATTTTCCTAATGGAGTGTGGCCTGCAAGCAGCATCGGCCTCCCTCCATTAGGAAAATACTTTATTCTTCTGGGCC
AM_cand_miRNA_18	H3_37I11_intron3	23391	23490	-52.6	0.58	1.98	3.67		Yes	-52.6	0.001	real	CCAATTGAGTGCCAGCACTGCGGCTGGCGTGGTCAGTAAGGCTTGATGCTGGAAGGCATTTCAGCCTTGCCACGCCAGCCGCAGTACCAGAAACAGTTCC
AM_cand_miRNA_19	H3_37I11_intron3	27905	28004	-66	0.45	1.99	905.51		Yes	-66	0.001	real	GATGCAGGCAAATAATTCACAATACGATGTCAGTTTGGCACTCGCCAGGCGTGGAGAGTGCCAAACTGACATCGTATTGTGAATTATTTGGCACTCTCAA
AM_cand_miRNA_20	H3_37I11_intron4	6801	6900	-51.4	0.46	1.99	0.18		Yes	-51.4	0.001	real	CATGCAGTATGGAGGAAAGGGGACGGGACATAAGGGTAATTAATAGTTACTCACCGTAGTGACTAACGTACTCTTAGTCCATAGGCCCCTTTCCTCCATA
AM_cand_miRNA_21	H3_48F8_intron10	9586	9685	-52.7	0.65	1.88	1.75		Yes	-52.7	0.001	real	GGGGGGACACAGACGGAGGCGAGTGTAGTGGTGGGTCGGGAGAGAGGGACGGTTCAGTGCTGTGCCTCTCTCCCGACCCGAGCAGCATGCAGTAGTGCAG
AM_cand_miRNA_22	H3_48F8_intron10	9716	9815	-43.3	0.56	1.97	2.8		Yes	-43.3	0.004	real	GCCAGGCCAGATGACTAGGTGGGTCGGGAGAGAGGAACGTTCAGTGCCGTCCCTCTCTCCCGACCTGAGCATTTTTTATTTCATTTTGGTGCGGGAGAGC
AM_cand_miRNA_23	H3_48F8_intron10	12786	12885	-73.5	0.46	1.99	221.21		Yes	-73.5	0.001	real	AGCATGTGAATCCATGCCAGACCCCATGCTGGAGAAGGAACAAGTTACTTATCTGTAACTGTTGTTCTCCAGCATGGATCTGGCATGGATTCACATGCAA
AM_cand_miRNA_24	H3_48F8_intron8	15908	16007	-43.01	0.49	1.98	0.05		Yes	-43.01	0.002	real	AGGAGTTTGTCAAAGGACTGTCTGGCGTGGGAACTTAATGTGGAGCTTACTAGGCTCGTGGGCCCTCCATTTGAACCTATGCAGACAGTTCCTTTGAAGT
AM_cand_miRNA_25	H3_48F8_intron8	16688	16787	-36.4	0.45	1.99	0.08		Yes	-36.4	0.001	real	GCTATGTACTCTTTATTCATGAGCATGTGAATCCATGCCAGACCCCATGCTGGAGAAGGAACAAGTTACCTGTAACTCCAGCATGGATTCACATGCAAAC
AM_cand_miRNA_26	H3_48F8_intron8	27664	27763	-42.3	0.59	1.97	0.03		Yes	-42.3	0.035	pseudo	GGCTCCGGCGTGGGAGCTCAACGTGGTGCTGACCAGGCTCATGGGGTCGGCATTTGAGCCTCTGCATTCAGCACCGTTGAAGTTCCTGTCATGGAAGACA
AM_cand_miRNA_27	H3_48F8_intron8	38862	38961	-29.2	0.44	1.98	0.46		Yes	-29.2	0.039	pseudo	TGCGCAAATCAGGGGGTGTTCCTGAGCATTTAAGAAGCGCATCCCAAATTGACAAGCAAGACGCGCTTTTTAAATGTGCAGAAATTGTATGCCACCATAT
AM_cand_miRNA_28	H3_48F8_intron9	181	280	-31.3	0.43	1.96	0.27		Yes	-31.3	0.004	real	GGGAATTTTCAGCATTTGCACTGCGGAATGCAAATAAGAAGTGGAAAGGGATGGCCAAAGTCTCTTTTGCACTCCACAATGCAAGTAGCATAAACAAAGG
AM_cand_miRNA_29	H3_4A11_intron1	591	690	-36.9	0.5	1.98	0.13		Yes	-36.9	0.001	real	AAGACCCTTCTTTGTATTCTCGCAGAAGGGTGGTGAGAAGGCAAGCATACCACTGCTCACCTTCTCACCCCCTTTGCAAGTCTCCCACATCTTTTTGAGG
AM_cand_miRNA_30	H3_4K23_intron1	661	760	-27.91	0.32	1.89	0.05		Yes	-27.91	0.003	real	CCAACACAGGTTGGGTAATATTGTATGTATATTTGTTCTATATAAAGCGCTTATGCGTAAGTGCTTTATAATAATAGATCATTATCATTTGGCCTTGGAA
AM_cand_miRNA_31	H3_4K23_intron1	1401	1500	-56.5	0.62	1.95	1.71		Yes	-56.5	0.001	real	CCTTAGGTGGGGGACGGACATGGTCATTAATGGCCTGCCCTGCTTCGCTCGGGCCTTGGCGAGGGTTGTGGGCCATTACCAACCATGTCTGCACCCCCAC
AM_cand_miRNA_32	H3_4K23_intron1	1761	1860	-45.96	0.5	1.96	33.98		Yes	-45.96	0.001	real	TTGGTTGGTTTTTGGAGGTGGGGAGATTGGGAGGCAACAGGGAGAGCCTCCCTGTTGCCTCCCATATAAAAAAAGGAAAAAAATGTCACCACCCGGGGAA
AM_cand_miRNA_33	H3_4K23_intron1	4221	4320	-53.7	0.44	1.95	2.47		Yes	-53.7	0.001	real	CATGTAGTCCCTTCTCCCGTTCCATGGCAGTCATCTTTTTTTGTTTACTTTTTTTACTCTTATGGATGGCGGCCATGGAAAGGGAGAACGGACTGCATAT
AM_cand_miRNA_34	H3_4K23_intron3	4872	4971	-62.5	0.47	2	7.8		Yes	-62.5	0.001	real	TAATTAACTCCATGGTCCCTTAGCGCCATGGATTTTAACACCTGCTAAAAGCAGGTGTTAAAAGCGCCATGGCGCTAAGGGACCTCGTAATTGGCGGTAA
AM_cand_miRNA_35	H3_4K23_intron3	5302	5401	-43.91	0.57	1.97	0.24		Yes	-43.91	0.005	real	GGGCGGTAATTCCCCCTTCCTCCATGCCCCTTCCCCACTTCCCATTTTTGGCCCATAGGGCTCAATGGGAATGGGGAAGGCACTAAGTACGGTACCGCAA
AM_cand_miRNA_36	H3_4K23_intron3	6142	6241	-35.02	0.39	1.95	13.81		Yes	-36	0.001	real	TGGGTTTGTAAATGTAGAGGATATGATGTTTTCTGTTGTATGGGGAAAGGGAGACTTTACAAAAATAATCATACCCTCTACATTTACGCAGCCGGACCTT
AM_cand_miRNA_37	H3_4K23_intron3	7129	7228	-39.2	0.56	1.96	0.07		Yes	-39.2	0.011	real	ACCCTCGCTGCACTCAGGCCCTTCATTTGGGTGGTGGGCAGTTACCTACAGGGTCGGCCCACCACCGAGGGGCATATTGCCTCATTTTTAACCCTTTTAC
AM_cand_miRNA_38	H3_4K23_intron3	7132	7231	-39.2	0.54	1.97	0.07		Yes	-39.2	0.007	real	CTCGCTGCACTCAGGCCCTTCATTTGGGTGGTGGGCAGTTACCTACAGGGTCGGCCCACCACCGAGGGGCATATTGCCTCATTTTTAACCCTTTTACTAA
AM_cand_miRNA_39	H3_4K23_intron3	7279	7378	-45.9	0.47	1.98	50.4		Yes	-45.9	0.001	real	GAGTCAACAGCTACCTCCAATTCAGCTACGCATTTGGCAGTAGGGATGATGAGCAGTAGGCTAGTTTAATACAAATGCGTAGCTGAACTGGGGAAGCTGT
AM_cand_miRNA_40	H3_4K23_intron3	7282	7381	-51	0.46	1.98	50.4		Yes	-51	0.001	real	TCAACAGCTACCTCCAATTCAGCTACGCATTTGGCAGTAGGGATGATGAGCAGTAGGCTAGTTTAATACAAATGCGTAGCTGAACTGGGGAAGCTGTTGA
AM_cand_miRNA_41	H3_4K23_intron4	1211	1310	-26.66	0.38	1.94	0.12		Yes	-26.66	0.01	real	GTGTGCCATTTAACAATTTTCACTTTTCATTTTTTAGTTTTGGGCTATTAGGTCTCGCTTGCGACACCTATAAGCCAAAACTATGGCATTGGAGTACAGA
AM_cand_miRNA_42	H3_4K23_intron4	2211	2310	-45.4	0.48	1.99	27.7		Yes	-45.4	0.001	real	CTGGACCCGGTACCCGGTTTGGGGGTAGCCATGCCACTAAAGCGGCATGGCTACCTCCAAACTCATAATGAGGCCCAATGTATTTTTTATAACTATTTCT
AM_cand_miRNA_43	H3_4F24_intron2	3401	3500	-40	0.52	1.98	0.04		Yes	-40	0.003	real	TCGCCTCATTATGAGTTGACCGTTGCAGTGTTAATGTGCCGGTAATTCCATTTACTGGCACGTTACCACACCAGCGAACTCCGAGGTCGGTGGTTGGGTG
AM_cand_miRNA_44	H3_4F24_intron2	6339	6438	-36.9	0.43	1.98	0.34		Yes	-36.9	0.001	real	TCTGGTTTGTGCTGTTCCATGTGATAACTTCGCCGCAAAAATATCGCCATACAAAAATATCGCCATATTTTTGTGGCGAAATTCACAATGGACCCTGCGG
AM_cand_miRNA_45	H3_4F24_intron2	6499	6598	-26.5	0.39	1.95	0.08		Yes	-26.5	0.002	real	TGCTCCCACATAATATGCCCAATAAAAAATATTGCCTATGGCGAACCAAACGGCCATATTTACGGCAATATTTTTGTTGGAGATATTCGTACCTGATACC
AM_cand_miRNA_46	H3_4F24_intron2	8229	8328	-25.4	0.37	1.94	0.09		Yes	-25.4	0.007	real	CCATCCAGTGTTCCTAAATTATCCTGTCATTCTAACCACTAGATGTATTAATGTTTAGAATTACAGTGCATTTAGGAAACATACACTGCTGCTTGGTTCC
AM_cand_miRNA_47	H3_4F24_intron3	502	601	-46.3	0.54	1.99	2.11		Yes	-46.3	0.002	real	GGCTAAGGGGGCTAAAGCCCCTGATCTTTTGGTTGTAGCCCCGGATAGAATCTCAGGAGCTACAGCCAAAAGACTAGCTAGCCCCCAGTCCCAACAGTTC
AM_cand_miRNA_48	H3_62O11_intron1	621	720	-52.41	0.6	1.97	0.1		No	-52.7	---	---	GCCACTTACATAAGATGGCCACCATGGAGCTGGAAGGCGGTGCTCCGTGTGGTGCCTCTCTTCCAATTCCATGGCGGCCGGCGTGAACATGGAGTGGCAG
AM_cand_miRNA_49	H3_62O11_intron1	4331	4430	-55	0.61	1.96	10.46		Yes	-55	0.001	real	CCCCACTAGGGCTCAATGGGAATGGGGAGGGATGCTAACAACGGGCCTGCTAACAACGGGCCCGTTGTTAGCATCCTGGTCTGCTCGCGGGACCCGCTAA
AM_cand_miRNA_50	H3_62O11_intron3	7990	8089	-38.7	0.6	1.91	0.45		Yes	-38.7	0.002	real	TTCCTCCCTCCCCCCCACCACTTACGTACTTTTCGGGAGTGGGTGCACTTGAAGCACTTCTGTCTCCAGTGCATCCGCTCCTGATCTGCGACAGGCCGCC
AM_cand_miRNA_51	H3_62O11_intron4	362	461	-46.9	0.52	2	1.56		Yes	-46.9	0.001	real	CCCCGGCAAACTCGTGTTTTGCCGTTGAGGTAAAAGTGCTGGTGCCAGACTTACCAGCACTTTTACTGCACCGGCAAAACTGCAATGAGGCCCATAGACT
AM_cand_miRNA_52	H3_62O11_intron4	4622	4721	-41.3	0.41	1.97	595.9		Yes	-41.3	0.001	real	CTATTTAGGCGGGAGGGCTGCATTTGTACCTGGCATCAATGTTAAAGCAAACATTGTTTGCTTTAACATTGATGCCCAATAGAAAATGGCATGCCAAAGT
AM_cand_miRNA_53	H3_62O11_intron4	5602	5701	-31.7	0.46	1.99	0.06		Yes	-31.7	0.015	real	GGAGAAGACATTTATACCTGGCCCTGTTTTTGCATCATCAGCATTCCAGCTTGCTGATGATACACAGAAGCAGGTGTGAAGTGAGGCAGTTCAAAGAGAC
AM_cand_miRNA_54	H3_62O11_intron4	8980	9079	-36.9	0.46	1.97	0.19		Yes	-36.9	0.001	real	ACCCGTGATAGGGATGAGTATCTGGGTGTCATCCACGTAGTTAGTGTAAGAGACACCCAGATAGTCAAGCACATCAAAGAGGGGTTTTGGAAATACGTTG
AM_cand_miRNA_55	H3_62O11_intron4	20550	20649	-25.43	0.34	1.92	0.2		Yes	-25.43	0.007	real	AGCTGACAAGTCAATGGTGGAGAACATGTCAGCTCCAGCAATTAAATTTAGCATTTCAAAAATAACTGGCAATGGATATTTTTCTACCATTATAACTTGT
AM_cand_miRNA_56	H3_62O11_intron4	26757	26856	-50.6	0.51	2	8.45		Yes	-50.6	0.001	real	AGTGAAACAGCCTCATCACGAGTTTGGCGGTAACCCTTAAATGCAGCGGTAACGCTATTACCGCTGCATTTAAGGACCGCCCAAATCACGCGTTTGGCTG
AM_cand_miRNA_57	H3_62O11_intron4	26937	27036	-54.1	0.53	1.97	2.01		Yes	-54.1	0.001	real	CGCTGACGGTAGTTGTGCTGAAAATTCCCCATTGGGCCCAATGGGGAATAGGGAATTCCTGAATGGGCCCAATGGGGAATGGGGAAGTTACTGTTCCAGC
AM_cand_miRNA_58	H3_62O11_intron4	30527	30626	-48.8	0.52	2	0.38		Yes	-48.8	0.001	real ***	CACTGTTGGTATGGTCAATGTGCCCAGGGCATGAGCTTCAGGCCAGCAGTGACACTGTACATGGAAATGGCCTTAAGCCATGCTCTGGGCACTCTGTAAA
AM_cand_miRNA_59	H3_62O11_intron4	30537	30636	-48.2	0.49	1.99	1.15		Yes	-48.2	0.001	real ***	ATGGTCAATGTGCCCAGGGCATGAGCTTCAGGCCAGCAGTGACACTGTACATGGAAATGGCCTTAAGCCATGCTCTGGGCACTCTGTAAAAATGAATAGT
AM_cand_miRNA_60	H3_62O11_intron6	9521	9620	-53.54	0.52	1.99	187.5		Yes	-53.54	0.001	real	ACCCCCAGACCCATTATACCATTTAAGGGGAGTGGGGAACACCCCTGCAACCCCTGCTCCCCTTAAATGGTGTAATGGGGTATGCCTTTAACGGGTCAAA
AM_cand_miRNA_61	H3_62O11_intron6	10001	10100	-55.4	0.53	2	4.86		Yes	-55.4	0.001	real	AGTGCAATCCCCAGATGGCACACACCCACCCCATGTATACACCGCTAGACGGAAGCTGTGTATGCATGGGGTGGGGTTGTGCCATAGGCTTCTATATTTC
AM_cand_miRNA_62	H3_62O11_intron6	10551	10650	-28.82	0.44	1.97	0.66		Yes	-28.82	0.212	pseudo	AAGCTGCAGCTATTATTGTTTCCCTGCCCCTAGCCTTATGCCAGCTGGATGGACAAGAAAGTGGATAAGGGGAGGCTGGCAGAGATAAAATAATAATAAT
AM_cand_miRNA_63	H3_62O11_intron6	11851	11950	-34.3	0.41	1.97	2.3		Yes	-34.3	0.001	real	CTTTGCACTGCTGAAAAGTGACTTTGCACTGCTGACACACACCCTTATTCATGGAGCTGTGCAAAGTCATTTTTGCAGTACAAAATAAACTTTCCACTGA
AM_cand_miRNA_64	H3_62O11_intron7	1902	2001	-35.1	0.36	1.94	4.68		Yes	-35.1	0.001	real	ATTAGACTGACAAAAAATTCACAACATGTTTCATGTTCAAGGCCTACACAGAGGACTGAAACATGTCGAGAATTTTTTGTTCAGTCTCTGCACAATTTTG
AM_cand_miRNA_65	H3_62O11_intron7	2572	2671	-46.6	0.47	1.99	3.15		Yes	-46.6	0.001	real	CCCATAGGGTATAATGGGAGTGGGGAAGGAGTTAATTACGCCACCGTAAATTACGGTGGCGTAATTAACACCAAGGTCCCATAGCGCCATGGATTTTTAC
AM_cand_miRNA_66	H3_37I11_intron1	1041	1140	-45.6	0.35	1.93	7.36		Yes	-45.6	0.001	real	AGAAATTCTTGATGGATATCTGATTATTAGCCAATACATTCCAAAACGTGAATGGTCATTCACGTTTTGGAATGTCTGTAGTAATCGGATATCTCTCTAG
AM_cand_miRNA_67	H3_37I11_intron1	3141	3240	-47.2	0.51	1.99	0.26		Yes	-47.2	0.001	real	TCGTGTCTTCGACGCTGTCGTCGAAGATCCCTTCGACACATAGATGGCGTCTTCTACGCCATTATCGAAGGGTTCTTCGACGCACAAGTCAGTCGATTTG
AM_cand_miRNA_68	H3_37I11_intron1	5611	5710	-66.7	0.53	1.99	262.15		Yes	-66.7	0.001	real	TCCTTGTGCCAGATGCTCGCCTGAGAATGAGATCTCTCCAGTGGGCACTAAGAACCCAGTGGTCGCAGTTCTCAGGCGAGCATCTGGCATAAGGAAAATG
AM_cand_miRNA_69	H3_37I11_intron1	8561	8660	-42.8	0.43	1.98	0.18		Yes	-42.8	0.001	real	TTCAAGTCACAATACGTCGGAGGACACAATTCCTTCGAAGAACAAGTTACTTCTTACCTGGTAACGTTCTTTCGATGGGATGTTCCTCTGACGTATTCCT
AM_cand_miRNA_70	H3_37I11_intron1	28541	28640	-41.9	0.43	1.98	0.4		Yes	-41.9	0.001	real	CATGTGATCTAAGCAGATTCCACAAGCCTCAGAAGGGATACATTACTCACCGTAATCGTATTTCTGATGCTTTGTATCTGCTTAGATTCACATGCGACCC
Human	Human
HS_cand_miRNA_1	P2RX3_intron1	551	650	-49.5	0.59	1.96	0.04		Yes	-49.5	0.076	real	GAGAAGTCAGCTCCCTTTTCCCTGCCTGCTCTTTTCCCCCACTTGCCAGGGTCCCTGATGGGGGGAAGGGAAGAGGGAGGAAGGAAAGGGAGAGGAGCAA
HS_cand_miRNA_2	P2RX3_intron5	1791	1890	-43	0.57	1.98	0.18		Yes	-43	0.045	pseudo	TTGCACTGTGGCTGCCTTCCCTCCCTCCCCACCTGAGCACAGAAGGATGCGGGATAGACCTGGTCCTAAATAAGCTTGGAGGGTATTTGGGGAGGCAGGA
HS_cand_miRNA_3	P2RX3_intron5	16839	16938	-38	0.5	1.99	0.2		Yes	-38	0.028	pseudo	AAAAGGCAAGTTCTTGGGCTGCACCCACAGAGATGCTGATTCTGTGGGTTCAGGGTGGAGCTCAGGAATCTGCTTTTATAACAAGCCCCCAAGATGATGC
HS_cand_miRNA_4	HMGCR_intron10	291	390	-25.7	0.35	1.93	0.17		Yes	-25.7	0.057	pseudo	CAAAACTCTTTCTAGTTTATTACTGTTTATCATAGAGATGAGTGACTACTGTATTCTCATAGGTGTGTTGAGGCCTAGAAAGAGTTTAACACAGAGACAA
HS_cand_miRNA_5	CALR_intron5	431	530	-30.2	0.57	1.93	0.05		Yes	-30.2	0.183	pseudo	AGTTTCACTCTTGTTGCTGAGGCTGGAGTGCAATGGCACGATCTCAGCTCACTGCGCCCTCCGTCTCCTGGTTTCAAGCGATTCTCCTGCCTCAGCCTCC
HS_cand_miRNA_6	PRGi24_intron2	131	230	-38.8	0.57	196	0.09		Yes	-38.8	0.006	real	CTGAAGCCTGCACATCTGTGCAGATTGGCTGTTCTCCTGCCACCCCGACTCAGCAGGCTGAGCTCTGATTCTGCTCAGATGTGTCATGCACCCACCTTCG
