# Supplementary material for: Genic regions of a large salamander genome contain long introns and novel genes
Source: BMC Genomics. 2009 Jan 13;10:19. doi: 10.1186/1471-2164-10-19 (PMC2633012; doi:10.1186/1471-2164-10-19)
Supplement: Additional file 5 — snoRNAs predicted for axolotl and human. A table containing positional and statistical information for snoRNAs predicted for axolotl and human. [file 1471-2164-10-19-S5.xls]

## Sheet: Sheet1
Additional file 5: snoRNAs predicted for axolotl and human.
ID	Putative SNOs	Start	End	Model	Score	Length	Sequence
Salamander HACAs
AM_pd_HACA_1	1D2_intron_2	73	213	Orphan	26.078	140	AGATATTAAGCTTGGCTATGGGGGTGTCCATTTTATACTAGGAGATTTAAATTCCCATTGTTTACTATCTACAAAAAAGAAAATCCAGTCTGAGGCCTAGCAGCTCGATTGAGAAAGGAAGAGCCTGGGTGGAGTTTTACA
AM_pd_HACA_2	37A11_intron_2	11384	11249	Orphan	24.312	135	AGTGTGGTACATGCCGTTTAGATTTGACGCAAGCTAAAATTGAGAATTCCATCTAAGTGTGGTACATGCTAACATTAACAACCCTGTCTAGATGTGACTGAAGCTAAAATTGAGAGTTCCATCTAAGTGTGGTACA
AM_pd_HACA_3	37A11_intron_2	16845	16684	Orphan	36.92	161	GTGTTACAAGTACAATTCACAGCGGTGGCGTTTCGACTGGAGTGGGGGCACTTCTACAGGGTGAAGTACGAATGTGCACACATAATTATAGTTTAGGATAATGGGGTGGCCAATCAGATTCCAGGGGTAGCATGTGCCAACCCTGGCCGCTCTCTGGACACA
AM_pd_HACA_4	37A11_intron_2	24302	24159	Orphan	27.571	143	GATAGGATCAGAGGAGCCTGAGGGTGTGGCCCCTTGAGGGTCATACGAAAGGAAATGTTCTGGGTTTTTGTCATAAAAATCCGCTAAGGAAGACATCCTTGACATGACCCTGTCTATGTCCTCACTGGACCATTCTTTGGAACA
AM_pd_HACA_5	37A11_intron_2	28623	28474	Orphan	24.96	149	AAGCAGATACAAAGCATCAGAAATACGATTACGGTGAGTAATGTATCCCTTCTGAGGCTTGTGGAATCTGCTTAGATCACATGCTGTGCATAGATTAGCGAGCAGTACCCGAAGAAGGAGGTGGGATGTGAGAAGGGTCATGAGCAAACA
AM_pd_HACA_6	37A11_intron_2	38012	38143	Orphan	29.37	131	GAGTCTGAGGTGGACATGTGCTTGTTTGGAAAGTACCATAATGAGAACCGTGCAGTTCATATCATATGTATGATATTGCTAGGAAGGAGCCGGTAATCTAGTTTGGAGTCGCTCGATGGTGGTGTTAGAACA
AM_pd_HACA_7	37A11_intron_4	16707	16838	Guide	38.948	131	TTTGTTTCTTGTTAGACAAGGTGGCGCTAGTAGAGGGGCAGTGGGAGTAGGTCTGGTCGTGGATAAGTGACAGGACACCAGTGAGTGGTCTGTCCAGGAAAGAGGTGTGATGGATGAGATAGTAACTGCACA
AM_pd_HACA_8	37A11_intron_4	23361	23235	Orphan	24.7	126	GGAGCGACGTGGTGCGTGTGCACTGAGCCAATGAGGGTTAGTGTTTTGTCCGGCCCAGAAGAATAAAGTATTTTCCTAATGGAGGGAGGCCGATGCTGCTTGCAGGCCACACTCCATTAGGAAAATA
AM_pd_HACA_9	37N9_intron_4	2910	3042	Orphan	30.173	132	GCGCAGTCACTCGAAGCCGTGCTGTGAAAGAGGGCCGCTTAGGGACACAATGACAGGCGCAGAGGAGTGAAAAGGGGCTCTGGGAAAGGAAATAGCAAGGAAGCTTACAATGCCACATCCTTACGAGTTTACA
AM_pd_HACA_10	37N9_intron_4	17112	17258	Orphan	25.057	146	TGAACGACAATTCTTTATATTTTCACATTGCGACTCAGCAGTAATGAAAGCAGTGTTGGCTCAGAAAACAAGCATGGGCTACAAACCAGTAGCTTTTTACAGCGGCCACTTGGATCCTGTGATGTTAGGTCATTTCCCTTGCGAACA
AM_pd_HACA_11	37N9_intron_4	31729	31576	Orphan	26.121	153	GGCACAGTATGTATTACAAGCATTAGGGGCAAACCAACATGATGAGTGTTGCTATATGTCTATACTGGCCTAAAGAATTACAGCCAGCATGCACTTGTTTTCCGATAGAACCATTATTGGCATTGTGGACAAAGCAAACCAGAGCATGCTCACA
AM_pd_HACA_12	37N9_intron_5	2439	2317	Orphan	39.258	122	AAACCCGCCATGTAGTGTGAATGTCCCAAACACGTTCTATGTTATGCAATGGGTTTAGATGAGTGCTGGAGCAGTGTGGATTGCTTTAAATGACAGGTCAAAAAAGAAATTGTACTGCTGACA
AM_pd_HACA_13	48F8_intron_13	499	646	Orphan	31.428	147	TTCCCAACAATGCAGCATTTCTGGCTTCCACACTGGGATGGTGATCTGGGAATGAGATGTTGAACTATGGGGGAGAGAAAAACCAGCTATAGCATGGTACATATCGAGTTCTGTTTTGCATATGTGAATGGCCACTGTGTGTTGGACA
AM_pd_HACA_14	48F8_intron_8	35621	35753	Guide	55.27	132	GTGGCTGAGAAAGGGAAGCAGCAAGCAGGGCACCCAAAGCTTGCTGCTGGTTTACCACAAGAGAGATTAAATACGCCAGGAAGAACCAGTGAGTCCATGGAAGGGAAGCGGGGGACACCAGGCGTATGCCACA
AM_pd_HACA_15	48K23_intron_4_part	1305	1436	Orphan	30.293	131	CTGAGGAGACCACACAAGGCCAGAACACGTGTTTGCGGTTGCTGATGGTACTCTTGTTCAGAGAATAATTACCCAGCATTTCGGTGCTGGACTTCCCTTGTGGGTGGGACCAGACTGATATGCAAATGGATA
AM_pd_HACA_16	62O11_intron_6	4139	3992	Guide	37.238	147	TAGTGGCAGTTCATTCAAAATGGGTGGGTTGATGCACTGCAACCCATTATGGATTTGCTGCCACTGGAAATAGAGGTAGACGAGTTACTACTGCTGTACTCTCAGCATGGGGACCAGTATGCAGAGAGAGACAGAAGTGCTCATGACA
Total (Salamander HACAs)						2226
Salamander CDs
AM_pd_CD_1	1D2_intron_6	112	2867	Guide	46.176	111	CAGGGGCTGCAGTCCAGTGATGATTCTGTGGTGGGACAGTGGCGATTTCTCTGCTCGTGATGAAGGGATCGGGCCAGTTCCGCTGCAGGGAGTCTGAGGACACGGGGGGCAC
AM_pd_CD_2	48F8_intron_8	91	9545	Guide	40.554	90	AAATACTGTCGGCGAAATGATGAGTTTTGTCCACTGTGTAAACTGGCAATACGACAATCCCTGTTTCACATTCTGATGGAATGTGAAGTTA
AM_pd_CD_3	48K23_intron_1_part	86	5070	Orphan	26.234	85	TTGTATGGCTCCATGAATGATGATTTAATACTGCTAAAACGCCAACCATAATCTGGTGGATTTACTGCTGATATGAGAGTTAGTTA
AM_pd_CD_4	62O11_intron_6	98	26440	Orphan	25.16	97	AACGAGGAGGGATTCTGTGAGGAGAGGGAATAGAGCAGACATATTTCAGTTGAGGCGTGGGTTGAGCAAAGTCCCTGGACTGAAGGGTTCCTTCTAAA
AM_pd_CD_5	62O11_intron_9	114	12617	Orphan	25.901	113	GTTCTATCCCTCCTGTCTGATGACTGTAGTGAATGGTAAATAAGTACTTACTGAGAGGTATAGCTCTTTTCCTGCAGTCCCTTTTGTCCTGTAGACTGACAGCAGGGGGTGGTG
Total (Salamander CDs)						496
Total Salamander snoRNAs						2722
Human CDs
HS_pd_CD_1	PLS3_int1	1320	1400	Orphan	17.939	80	AGCATAATAATTATATATGAGGAAATAGATGTCTTACGTGGTGTCCTTAACTGACAAGAATTTCATCCTGATTTTGTTTCC
Total (Human CDs)						80
