# Supplementary material for: Genic regions of a large salamander genome contain long introns and novel genes
Source: BMC Genomics. 2009 Jan 13;10:19. doi: 10.1186/1471-2164-10-19 (PMC2633012; doi:10.1186/1471-2164-10-19)
Supplement: Additional file 6 — Human-axolotl 1: 1 orthologs. A table containing identities and alignment summary statistics for human-axolotl 1: 1 orthologs. [file 1471-2164-10-19-S6.xls]

## Sheet: Sheet1
Additional file 6: Human-axolotl 1 : 1 orthologs.
Primary Orthologs
Axolotl	Human	Bitscore		Gene Name (Human Ortholog)
Cluster_282496_Contig2	NP_001952.1	1623		eukaryotic translation elongation factor 2
Cluster_246769_Contig2	NP_031381.2	1143		heat shock 90kDa protein 1, beta
Cluster_62787_Contig2	NP_002257.1	783		karyopherin alpha 2
Cluster_340_Contig1	NP_001407.1	736		eukaryotic translation initiation factor 4A isoform 1
Cluster_272890_Contig1	NP_000958.1	718		ribosomal protein L3 isoform a
Cluster_410054_Contig1	NP_001530.1	654		DnaJ (Hsp40) homolog, subfamily A, member 1
Cluster_275824_Contig1	NP_908930.1	650		aldolase A
Cluster_226608_Contig3	NP_005909.2	571		mitochondrial malate dehydrogenase precursor
Cluster_269188_Contig4	NP_005557.1	553		lactate dehydrogenase A
Cluster_413599_Contig1	NP_001144.1	437		annexin IV
Cluster_97601_Contig1	NP_006089.1	643		guanine nucleotide binding protein (G protein), beta polypeptide
Cluster_69036_Contig2	NP_003109.1	497		secreted protein, acidic, cysteine-rich
Cluster_250_Contig1	NP_000997.1	497		ribosomal protein S3a
Cluster_266687_Contig1	NP_000998.1	516		ribosomal protein S4, X-linked X isoform
Cluster_106646_Contig2	NP_150644.1	486		ribosomal protein L8
Cluster_252483_Contig7	NP_001032752.1	350		eukaryotic translation elongation factor 1 beta 2
Cluster_42238_Contig153	NP_001824.1	319		clathrin, light polypeptide A isoform a
Cluster_397405_Contig3	NP_000933.1	318		peptidylprolyl isomerase B precursor
Cluster_55581_Contig1	NP_004654.1	426		Ras-related protein Rab-11A
Cluster_286366_Contig2	NP_005585.1	297		nascent polypeptide-associated complex alpha subunit isoform b
Cluster_3788_Contig1	NP_057406.2	436		GTPase Rab14
Cluster_212706_Contig1	NP_006004.1	424		ribosomal protein L10
Cluster_292695_Contig1	NP_002786.2	377		proteasome beta 3 subunit
Cluster_152757_Contig5	NP_002939.2	356		ribosomal protein L15
Cluster_185563_Contig6	NP_036555.1	375		ribosomal protein L13a
Cluster_312768_Contig1	NP_002565.1	360		peroxiredoxin 1
Cluster_330777_Contig1	NP_001002.1	367		ribosomal protein S7
Cluster_414770_Contig4	NP_000652.2	352		ribosomal protein L9
Cluster_410009_Contig1	NP_001782.1	385		cell division cycle 42 isoform 1
Cluster_414673_Contig1	NP_689895.2	203		RWD domain containing 4A
Cluster_103879_Contig1	NP_000976.1	342		ribosomal protein L17
Cluster_28884_Contig3	NP_005710.1	350		actin related protein 2/3 complex subunit 3
Cluster_380388_Contig1	NP_003286.1	266		tumor protein, translationally-controlled 1
Cluster_252483_Contig3	NP_000973.2	301		ribosomal protein L21
Cluster_173807_Contig2	NP_001006.1	308		ribosomal protein S11
Cluster_209108_Contig4	NP_001008.1	298		ribosomal protein S13
Cluster_19585_Contig3	NP_001011.1	286		ribosomal protein S16
Cluster_120500_Contig5	NP_000978.1	250		ribosomal protein L26
Cluster_269188_Contig13	NP_001009.1	186		ribosomal protein S15
Cluster_347113_Contig1	NP_001016.1	285		ribosomal protein S23
Cluster_166505_Contig1	NP_004868.1	261		glia maturation factor, gamma
Cluster_263120_Contig4	NP_000979.1	241		ribosomal protein L27
Cluster_258786_Contig1	NP_001012.1	258		ribosomal protein S17
Cluster_47211_Contig1	NP_005715.1	424		transmembrane 4 superfamily member 8 isoform 1
Cluster_415872_Contig1	NP_054891.2	181		phosphohistidine phosphatase 1
Cluster_60765_Contig2	NP_000986.2	228		ribosomal protein L34
Cluster_281383_Contig3	NP_000980.1	229		ribosomal protein L30
Cluster_107012_Contig1	NP_004709.2	139		cytochrome c oxidase subunit VIIa polypeptide 2 like
Cluster_344629_Contig3	NP_002037.2	597		glyceraldehyde-3-phosphate dehydrogenase
Cluster_36533_Contig2	NP_006285.1	173		ubiquinol-cytochrome c reductase binding protein
Cluster_22747_Contig7	NP_061820.1	191		cytochrome c
Cluster_229641_Contig1	NP_004441.1	218		enhancer of rudimentary homolog
Cluster_411113_Contig2	NP_002148.1	181		heat shock 10kDa protein 1
Cluster_132472_Contig1	NP_059453.1	192		microfibrillar-associated protein 2 precursor
Cluster_122029_Contig2	NP_067046.1	250		myosin light chain 2a
Cluster_416694_Contig1	NP_115675.1	384		DCN1, defective in cullin neddylation 1, domain containing 5
Cluster_258367_Contig1	NP_004154.2	385		RAB27B, member RAS oncogene family
Cluster_395625_Contig3	NP_001013.1	271		ribosomal protein S19
Cluster_378301_Contig1	NP_003273.1	259		troponin I, skeletal, fast
Cluster_50121_Contig1	NP_004087.1	187		eukaryotic translation initiation factor 4E binding protein 2
Cluster_385574_Contig2	NP_009030.1	250		acid phosphatase 1 isoform b
Cluster_42238_Contig113	NP_066932.1	83.6		thymosin, beta 4
Cluster_281358_Contig1	NP_008931.1	335		uroplakin 1A
Cluster_314909_Contig3	NP_066272.1	473		PDZ and LIM domain 1
Cluster_268542_Contig1	NP_004921.1	530		F-actin capping protein beta subunit
Cluster_389423_Contig2	NP_064554.2	226		latexin
Cluster_311835_Contig2	NP_057388.1	299		ribosomal protein L24-like
Cluster_223843_Contig1	NP_003357.2	592		ubiquinol-cytochrome c reductase core protein II
Cluster_416096_Contig1	NP_057121.2	367		UTP11-like, U3 small nucleolar ribonucleoprotein
Cluster_415752_Contig1	NP_009204.1	419		prohibitin 2
Cluster_186094_Contig2	NP_055866.1	677		thioredoxin domain containing 4 (endoplasmic reticulum)
Cluster_24653_Contig1	NP_002486.1	272		NADH dehydrogenase (ubiquinone) Fe-S protein 4, 18kDa
Cluster_244900_Contig1	NP_057131.1	216		splicing factor 3B, 14 kDa subunit
Cluster_303945_Contig3	NP_001011553.2	766		cell division cycle 10 isoform 2
Cluster_376183_Contig2	NP_055528.1	358		lysosomal-associated protein transmembrane 4 alpha
Cluster_378460_Contig1	NP_055112.2	355		ETHE1 protein
Cluster_231180_Contig2	NP_001007.2	254		ribosomal protein S12
Cluster_1049_Contig4	NP_005712.1	800		ARP3 actin-related protein 3 homolog
Cluster_22833_Contig1	NP_031388.2	241		nuclear cap binding protein subunit 2, 20kDa isoform 1
Cluster_352795_Contig1	NP_003133.1	503		autoantigen La
Cluster_205690_Contig3	NP_001393.1	835		eukaryotic translation elongation factor 1 alpha 1
Cluster_37878_Contig2	NP_006588.1	1089		heat shock 70kDa protein 8 isoform 1
Cluster_171268_Contig1	NP_005733.1	694		protein disulfide isomerase-associated 6
Cluster_4378_Contig1	NP_000996.2	451		ribosomal protein S3
Cluster_72349_Contig1	NP_002784.1	388		proteasome beta 1 subunit
Cluster_252311_Contig1	NP_002779.1	457		proteasome alpha 3 subunit isoform 1
Cluster_420234_Contig1	NP_003271.1	274		troponin C, slow
Cluster_107064_Contig1	NP_476433.1	225		FK506-binding protein 2 precursor
Cluster_92155_Contig2	NP_055976.1	330		ADP-ribosylation factor-like 6 interacting protein
Cluster_67945_Contig1	NP_002941.1	869		ribophorin I precursor
Cluster_36533_Contig4	NP_002622.2	808		phosphogluconate dehydrogenase
Cluster_348434_Contig9	NP_001004.2	357		ribosomal protein S9
Cluster_139845_Contig1	NP_003343.1	169		SMT3 suppressor of mif two 3 homolog 1 isoform a precursor
Cluster_110255_Contig1	NP_000705.2	231		translocator protein isoform PBR
Cluster_391194_Contig1	NP_037424.2	303		myosin light chain 2
Cluster_361906_Contig17	NP_892030.3	397		tripartite motif-containing 69 isoform a
Cluster_274764_Contig1	NP_378669.1	185		ribosomal protein L36
Cluster_218082_Contig1	NP_542432.2	197		three prime repair exonuclease 2
Cluster_75042_Contig1	NP_680091.1	502		cathepsin B preproprotein
Cluster_298960_Contig5	NP_005720.1	270		peptidylprolyl isomerase F precursor
Cluster_250394_Contig1	NP_001524.2	809		heterogeneous nuclear ribonucleoprotein L isoform a
Cluster_404703_Contig1	NP_001020241.1	280		ribosomal protein S14
Cluster_394701_Contig2	NP_001093115.1	149		ribosomal protein L22-like 1
Cluster_301786_Contig1	NP_003281.1	289		tropomyosin 4
Cluster_137042_Contig1	NP_115729.1	241		vacuolar protein sorting 25
Cluster_371257_Contig2	NP_000963.1	442		ribosomal protein L7a
Cluster_208208_Contig6	NP_001001.2	437		ribosomal protein S6
Cluster_353927_Contig1	NP_008839.2	362		ras-related C3 botulinum toxin substrate 1 isoform Rac1
Cluster_258147_Contig1	NP_066952.1	410		pyrophosphatase 1
Cluster_42238_Contig101	NP_004519.1	227		microsomal glutathione S-transferase 3
Cluster_395940_Contig1	NP_005044.1	379		UV excision repair protein RAD23 homolog A
Cluster_156651_Contig2	NP_002005.1	589		FK506-binding protein 4
Cluster_46813_Contig2	NP_002780.1	437		proteasome alpha 4 subunit isoform 1
Cluster_416999_Contig1	NP_776186.2	353		RAB, member of RAS oncogene family-like 3
Cluster_334918_Contig1	NP_005605.1	315		Ras homolog enriched in brain
Cluster_50450_Contig1	NP_004863.2	403		thymic dendritic cell-derived factor 1
Cluster_6402_Contig1	NP_006397.1	435		thioredoxin peroxidase
Cluster_338484_Contig7	NP_148982.1	198		ribosomal protein S24 isoform a
Cluster_139561_Contig6	NP_002336.1	446		lumican precursor
Cluster_4677_Contig2	NP_001939.1	194		deoxyuridine triphosphatase isoform 2
Cluster_55772_Contig1	NP_002802.2	520		proteasome 26S non-ATPase subunit 7
Cluster_339274_Contig1	NP_005096.1	285		RNA binding motif protein 8A
Cluster_252080_Contig2	NP_000982.2	194		ribosomal protein L28
Cluster_282496_Contig1	NP_002120.1	294		high-mobility group box 2
Cluster_118453_Contig2	NP_954659.1	868		matrin 3
Cluster_63762_Contig1	NP_004037.1	966		ATP synthase, H+ transporting, mitochondrial F1 complex
Cluster_334397_Contig3	NP_036205.1	935		chaperonin containing TCP1, subunit 5 (epsilon)
Cluster_224973_Contig1	NP_006422.1	921		chaperonin containing TCP1, subunit 2
Cluster_324456_Contig1	XP_001134073.1	782		PREDICTED: similar to 26S proteasome non-ATPase
Cluster_56917_Contig2	NP_067022.1	684		sulfide dehydrogenase like
Cluster_210568_Contig1	NP_004059.2	862		adaptor-related protein complex 2, mu 1 subunit isoform a
Cluster_396601_Contig1	NP_001967.2	758		enolase 3
Cluster_257948_Contig1	NP_000678.1	787		S-adenosylhomocysteine hydrolase
Cluster_108861_Contig1	NP_001491.1	665		GDP-mannose 4,6-dehydratase
Cluster_221926_Contig1	NP_005029.1	613		peptidylprolyl isomerase D
Cluster_240851_Contig1	NP_001911.1	559		decorin isoform a preproprotein
Cluster_201249_Contig1	NP_000117.1	496		electron transfer flavoprotein, alpha polypeptide
Cluster_343154_Contig1	NP_003899.2	339		eukaryotic translation initiation factor 2 beta
Cluster_146117_Contig1	NP_002700.1	683		protein phosphatase 1, catalytic subunit, beta isoform 1
Cluster_264379_Contig1	NP_003746.2	515		eukaryotic translation initiation factor 3, subunit 4 delta, 44kDa
Cluster_64595_Contig1	NP_055302.1	530		zinc finger protein 330
Cluster_278335_Contig1	NP_004748.2	381		small inducible cytokine subfamily E, member 1
Cluster_42832_Contig1	NP_005722.1	555		actin related protein 2/3 complex subunit 2
Cluster_92933_Contig1	NP_004777.1	505		thioredoxin-like 1
Cluster_250011_Contig1	NP_001018006.1	350		tropomyosin 1 alpha chain isoform 4
Cluster_414988_Contig1	NP_001975.1	483		esterase D/formylglutathione hydrolase
Cluster_400969_Contig1	NP_001440.2	509		four and a half LIM domains 1
Cluster_256914_Contig1	NP_005994.1	380		ubiquinol-cytochrome c reductase, Rieske iron-sulfur polypeptide 1
Cluster_214667_Contig1	NP_872590.1	467		proliferating cell nuclear antigen
Cluster_311618_Contig1	NP_055701.1	493		TGF beta-inducible nuclear protein 1
Cluster_224135_Contig1	NP_000356.1	436		triosephosphate isomerase 1
Cluster_97881_Contig1	NP_006254.1	304		proteasome activator subunit 1 isoform 1
Cluster_227858_Contig3	NP_000962.2	343		ribosomal protein L7
Cluster_72257_Contig1	NP_002782.1	478		proteasome alpha 6 subunit
Cluster_316937_Contig1	NP_005736.3	247		B-cell receptor-associated protein 31
Cluster_321542_Contig1	NP_003261.1	359		transmembrane 4 superfamily member 6
Cluster_294011_Contig1	NP_057123.1	436		homeobox prox 1
Cluster_165228_Contig1	NP_002781.2	453		proteasome alpha 5 subunit
Cluster_18990_Contig3	NP_001771.1	189		CD63 antigen isoform A
Cluster_17804_Contig1	NP_005121.1	119		fibroblast growth factor binding protein 1
Cluster_415843_Contig1	NP_037543.1	349		adenylate kinase 2 isoform b
Cluster_50072_Contig1	NP_001760.1	271		CD9 antigen
Cluster_317941_Contig1	NP_037366.1	407		eukaryotic translation initiation factor 3, subunit 12
Cluster_95979_Contig1	NP_001959.1	412		eukaryotic translation initiation factor 4E
Cluster_236193_Contig1	NP_009035.3	370		ribosomal protein L10a
Cluster_103174_Contig1	NP_006316.1	439		ras-related nuclear protein
Cluster_350189_Contig1	NP_077718.2	283		NADH-ubiquinone oxidoreductase Fe-S protein 7
Cluster_103381_Contig1	NP_006845.1	386		KDEL receptor 2 isoform 1
Cluster_38382_Contig1	NP_665858.1	392		programmed cell death 10
Cluster_414884_Contig1	NP_001298.3	311		claudin 7
Cluster_5237_Contig1	NP_001008398.1	314		hypothetical protein LOC493869
Cluster_328766_Contig1	NP_006701.1	322		COP9 signalosome subunit 8 isoform 1
Cluster_42678_Contig1	NP_001003.1	390		ribosomal protein S8
Cluster_9297_Contig1	NP_006157.1	372		nuclear transcription factor Y, beta
Cluster_400658_Contig1	NP_004152.1	406		RAB1A, member RAS oncogene family
Cluster_68329_Contig1	NP_004300.1	342		Rho GDP dissociation inhibitor (GDI) alpha
Cluster_150743_Contig1	NP_008964.3	388		RER1 retention in endoplasmic reticulum 1
Cluster_110347_Contig1	NP_005660.4	286		receptor accessory protein 5
Cluster_136862_Contig1	NP_000970.1	327		ribosomal protein L18
Cluster_377951_Contig1	NP_001035927.1	308		trafficking protein particle complex 5
Cluster_92276_Contig1	NP_115875.1	337		dynactin 5
Cluster_42011_Contig1	NP_054779.1	362		malignant T cell amplified sequence 1
Cluster_378874_Contig1	NP_057184.1	359		N-acetyltransferase 5 isoform a
Cluster_12813_Contig1	NP_003409.1	323		CCHC-type zinc finger, nucleic acid binding protein
Cluster_94582_Contig1	NP_000971.1	343		ribosomal protein L18a
Cluster_176468_Contig1	NP_002687.1	344		DNA directed RNA polymerase II polypeptide G
Mex_NM_004344_Contig_2	NP_004335.1	299		caltractin
Cluster_297740_Contig1	NP_002961.1	298		spermidine/spermine N1-acetyltransferase
Cluster_405850_Contig1	NP_000936.1	340		protein phosphatase 3, regulatory subunit B, alpha isoform 1
Cluster_268228_Contig1	NP_061976.1	192		zinc finger, matrin type 5
Cluster_375008_Contig1	NP_001852.1	249		cytochrome c oxidase subunit IV isoform 1 precursor
Cluster_42907_Contig1	NP_005709.1	322		actin related protein 2/3 complex subunit 4 isoform a
Cluster_34770_Contig1	NP_005908.1	576		cytosolic malate dehydrogenase
Cluster_48464_Contig2	NP_057143.1	232		peptidylprolyl isomerase-like 1
Cluster_40792_Contig1	NP_000967.1	312		ribosomal protein L12
Cluster_128594_Contig1	NP_003334.2	333		ubiquitin-conjugating enzyme E2G 2 isoform 1
Cluster_186345_Contig2	NP_006212.1	281		protein (peptidyl-prolyl cis/trans isomerase) NIMA-interacting 1
Cluster_54170_Contig1	NP_733779.1	261		S-phase kinase-associated protein 1 isoform b
Cluster_268933_Contig2	NP_006347.1	200		ATP synthase, H+ transporting, mitochondrial F0 complex
Cluster_169870_Contig1	NP_660213.1	188		mitochondrial ribosomal protein L30
Cluster_215318_Contig1	NP_000174.1	722		mitochondrial trifunctional protein, beta subunit precursor
Cluster_161899_Contig1	NP_689478.1	243		basic transcription factor 3-like 4
Cluster_282578_Contig1	NP_002942.2	889		ribophorin II precursor
Cluster_120132_Contig1	NP_002945.1	246		ubiquitin and ribosomal protein S27a precursor
Cluster_1133_Contig3	NP_001685.1	226		ATPase, H+ transporting, lysosomal, V0 subunit c
Cluster_266323_Contig1	NP_003346.2	504		uncoupling protein 2
Cluster_396290_Contig1	NP_001034658.1	267		adaptor-related protein complex 1, sigma 3 subunit
Cluster_342596_Contig1	NP_005861.1	258		Sin3A-associated protein, 18kDa
Cluster_79802_Contig1	NP_003339.1	298		ubiquitin-conjugating enzyme E2N
Cluster_415520_Contig1	NP_005708.1	262		actin related protein 2/3 complex subunit 5
Cluster_23721_Contig1	NP_002404.1	186		microsomal glutathione S-transferase 2
Cluster_416333_Contig1	NP_060935.1	204		hypothetical protein LOC55848
Cluster_390198_Contig1	NP_067033.1	254		trafficking protein particle complex 1
Cluster_340799_Contig1	NP_001002258.1	170		ATP synthase, H+ transporting, mitochondrial F0 complex
Cluster_110920_Contig1	NP_057016.1	213		proteasome maturation protein
Cluster_378382_Contig1	NP_057293.1	236		trafficking protein particle complex 2-like
Cluster_402578_Contig2	NP_054903.1	272		cornichon homolog 4
Cluster_78958_Contig1	NP_002614.2	198		prefoldin subunit 4
Cluster_416018_Contig1	NP_056159.1	225		leptin receptor overlapping transcript-like 1
Cluster_400344_Contig1	NP_690006.2	241		hypothetical protein LOC222166
Cluster_29978_Contig1	NP_001010.2	259		ribosomal protein S15a
Cluster_227086_Contig2	NP_001853.2	166		cytochrome c oxidase subunit Vb precursor
Cluster_246005_Contig1	NP_001003796.1	204		NHP2 non-histone chromosome protein 2-like 1
Cluster_319873_Contig1	NP_003324.1	259		ubiquitin and ribosomal protein L40 precursor
Cluster_130379_Contig1	NP_071383.1	196		mitochondrial ribosomal protein S14
Cluster_29249_Contig1	NP_006704.2	137		activated RNA polymerase II transcription cofactor 4
Cluster_392247_Contig1	NP_004166.1	226		small nuclear ribonucleoprotein polypeptide D3
Cluster_260177_Contig1	NP_002630.1	397		serine (or cysteine) proteinase inhibitor, clade B (ovalbumin)
Cluster_14845_Contig1	NP_009140.1	190		ribosomal protein L35
Cluster_416736_Contig1	NP_116270.1	171		LSM10, U7 small nuclear RNA associated
Cluster_239172_Contig3	NP_006817.1	395		tyrosine 3/tryptophan 5 -monooxygenase activation protein
Cluster_157311_Contig1	NP_115903.1	220		microtubule-associated protein 1 light chain 3 alpha isoform a
Mex_NM_002167_Contig_2	NP_002158.3	127		inhibitor of DNA binding 3
Cluster_170001_Contig1	NP_665807.1	187		myotrophin
Cluster_277359_Contig1	NP_808210.1	202		small nuclear ribonucleoprotein polypeptide D2
Cluster_320178_Contig1	NP_009209.1	240		GABA(A) receptor-associated protein
Cluster_416887_Contig1	NP_660304.1	204		translocase of the inner mitochondrial membrane 14
Cluster_410163_Contig1	NP_002406.1	182		macrophage migration inhibitory factor
Cluster_186418_Contig1	NP_077275.1	130		hypothetical protein LOC79144
Cluster_259773_Contig1	NP_001335.1	200		defender against cell death 1
Cluster_415433_Contig1	NP_004992.2	157		NADH dehydrogenase (ubiquinone) 1 alpha subcomplex, 7
Mex_NM_014245_Contig_1	NP_055060.1	207		ring finger protein 7 isoform 1
Cluster_31820_Contig1	NP_005639.1	231		elongin C
Cluster_65636_Contig1	NP_001503.1	268		glutathione S-transferase A4
Cluster_289484_Contig1	NP_000987.2	226		ribosomal protein L35a
Cluster_262819_Contig1	NP_004598.1	136		tubulin-specific chaperone a
Cluster_239336_Contig3	NP_066357.1	220		ribosomal protein L36a
Cluster_156507_Contig1	NP_055278.1	153		Lsm3 protein
Cluster_65401_Contig1	NP_001017980.1	129		hypothetical protein LOC203547
Cluster_340943_Contig1	NP_054890.1	211		postsynaptic protein CRIPT
Cluster_293174_Contig3	NP_002873.1	301		RAN binding protein 1
Cluster_330909_Contig1	NP_057046.1	380		FCF1 small subunit
Cluster_416713_Contig1	NP_115963.1	135		dpy-30-like protein
Cluster_332745_Contig1	NP_000091.1	110		cystatin B
Cluster_152115_Contig1	NP_054902.1	167		Roadblock-1
Cluster_289391_Contig1	NP_057284.1	179		U6 snRNA-associated Sm-like protein LSm8
Cluster_239172_Contig5	NP_000989.1	187		ribosomal protein L37a
Cluster_172217_Contig1	NP_036588.1	168		translocase of inner mitochondrial membrane 10 homolog
Cluster_164159_Contig1	NP_055115.1	325		SEC11-like 1
Cluster_200950_Contig2	NP_036592.1	166		translocase of inner mitochondrial membrane 9 homolog
Cluster_92283_Contig1	NP_002645.3	922		pyruvate kinase, muscle isoform 1
Cluster_95277_Contig2	NP_938074.2	638		HMT1 hnRNP methyltransferase-like 2 isoform 3
Cluster_615_Contig1	NP_001034933.1	138		acyl-Coenzyme A binding domain containing 7
Cluster_361764_Contig1	NP_055147.1	138		small muscle protein, X-linked
Cluster_225940_Contig1	NP_002788.1	366		proteasome beta 5 subunit
Cluster_345695_Contig1	NP_057142.1	219		TP53RK binding protein
Cluster_380024_Contig1	NP_005962.1	96.3		FXYD domain containing ion transport regulator 3 isoform
Cluster_2702_Contig4	NP_001032827.1	209		nucleophosmin 1 isoform 3
Cluster_191052_Contig1	NP_055037.1	284		NADH dehydrogenase (ubiquinone) 1 alpha subcomplex, 8, 19kDa
Cluster_223502_Contig1	NP_006752.1	457		tyrosine 3/tryptophan 5 -monooxygenase activation protein
Cluster_401467_Contig1	NP_001021.1	154		ribosomal protein S27
Cluster_11394_Contig1	NP_006828.2	605		COP9 signalosome subunit 5
Cluster_269482_Contig2	NP_001015.1	158		ribosomal protein S21
Cluster_363266_Contig1	NP_067066.1	142		hypothetical protein LOC58527
Cluster_362637_Contig1	NP_009011.1	162		Sm protein F
Cluster_205138_Contig1	NP_001033796.1	136		CDC42 small effector 1
Cluster_190404_Contig1	NP_000445.1	222		superoxide dismutase 1, soluble
Cluster_392914_Contig1	NP_001302.1	160		cysteine-rich protein 1 (intestinal)
Cluster_344240_Contig1	NP_001030177.1	92.4		hypothetical protein LOC497661
Cluster_311317_Contig1	NP_004246.1	226		cytochrome c oxidase subunit Va precursor
Cluster_314968_Contig1	NP_077009.2	147		hypothetical protein LOC79086
Cluster_9632_Contig1	NP_001008216.1	119		hypothetical protein LOC493753
Cluster_51618_Contig1	XP_001125757.1	145		PREDICTED: similar to protein x 013 isoform 3
Cluster_217269_Contig1	NP_001041706.1	151		ubiquitin-like 5
Cluster_15661_Contig1	NP_061326.1	232		13kDa differentiation-associated protein
Cluster_10957_Contig1	NP_001017928.1	233		coiled-coil domain containing 58
Cluster_77526_Contig1	NP_061329.3	123		G-protein gamma-12 subunit
Cluster_322805_Contig1	NP_777569.1	136		transmembrane protein 167
Cluster_9763_Contig1	NP_001203.1	304		complement component 1, q subcomponent binding protein
Cluster_361115_Contig1	NP_004532.1	113		NADH dehydrogenase (ubiquinone) 1 alpha subcomplex, 1
Cluster_336351_Contig1	NP_055117.1	102		Sec61 gamma subunit
Cluster_356201_Contig1	NP_002890.1	236		retinol binding protein 1, cellular
Cluster_358423_Contig1	NP_066951.1	140		DNA directed RNA polymerase II polypeptide L
Cluster_69823_Contig1	NP_002097.1	240		H2A histone family, member Z
Cluster_372617_Contig1	NP_061118.1	106		nucleolar protein family A, member 3
Cluster_203593_Contig1	NP_115716.1	188		hypothetical protein LOC84300
Cluster_147741_Contig1	NP_054736.1	232		mitogen-activated protein-binding protein-interacting protein
Cluster_124066_Contig1	NP_079401.2	140		hypothetical protein LOC80195
Cluster_320431_Contig1	NP_116120.1	170		thioredoxin-like 5
Cluster_301188_Contig1	NP_060755.1	278		U3 snoRNP protein 3 homolog
Cluster_375524_Contig2	NP_009216.1	234		GABA(A) receptor-associated protein-like 2
Cluster_316922_Contig1	NP_061932.1	105		6.2 kd protein
Cluster_54997_Contig2	NP_958842.1	365		RAB5C, member RAS oncogene family isoform a
Cluster_364694_Contig1	NP_005635.1	285		TAF12 RNA polymerase II, TATA box binding protein (TBP)
Cluster_215778_Contig1	NP_003749.2	240		eukaryotic translation initiation factor 3, subunit 1 alpha, 35kDa
Cluster_140470_Contig1	NP_001679.2	265		ATP synthase, H+ transporting, mitochondrial F0 complex
Cluster_330033_Contig1	NP_000991.1	109		ribosomal protein L39
Cluster_21193_Contig1	NP_001001790.1	84.3		hypothetical protein LOC401505
Cluster_378757_Contig1	NP_001001977.1	80.1		ATP synthase, H+ transporting, mitochondrial F1 complex
Cluster_415900_Contig1	NP_055157.1	467		mitochondrial carrier homolog 2
Cluster_91472_Contig1	NP_006423.1	179		epididymal secretory protein E1 precursor
Cluster_399588_Contig1	XP_001131367.1	339		PREDICTED: similar to 3-5 exoribonuclease CSL4 homolog
Cluster_315882_Contig1	NP_002361.1	295		mago-nashi homolog
Cluster_149056_Contig1	NP_002957.1	151		S100 calcium binding protein A10
Cluster_48014_Contig1	NP_001008530.1	604		legumain preproprotein
Cluster_119489_Contig2	NP_003085.1	173		small nuclear ribonucleoprotein polypeptide E
Cluster_406277_Contig1	NP_006420.1	948		chaperonin containing TCP1, subunit 7 isoform a
Cluster_297421_Contig1	NP_000966.2	345		ribosomal protein L11
Cluster_166358_Contig1	NP_001073331.1	124		diazepam binding inhibitor isoform 3
Cluster_37503_Contig1	NP_065728.1	312		NmrA-like family domain containing 1
Cluster_199752_Contig1	NP_006058.1	352		COX4 neighbor
Cluster_17878_Contig1	NP_057490.2	331		ubiquitin-fold modifier conjugating enzyme 1
Cluster_188758_Contig1	NP_001856.1	108		cytochrome c oxidase subunit VIIa polypeptide 2 (liver) precursor
Cluster_320636_Contig1	NP_004606.2	430		tetraspanin 7
Cluster_309031_Contig1	NP_006147.1	108		neural precursor cell expressed, developmentally down-regulated
Cluster_113398_Contig1	NP_689604.1	284		PQ loop repeat containing 3
Cluster_398625_Contig1	NP_057145.1	244		yippee-like 5
Cluster_60312_Contig1	NP_003747.1	486		eukaryotic translation initiation factor 3, subunit 3 gamma
Cluster_36352_Contig1	NP_004991.1	171		NADH dehydrogenase (ubiquinone) 1 alpha subcomplex, 5
Cluster_401986_Contig1	NP_671701.1	189		nudix-type motif 2
Cluster_8376_Contig1	NP_000185.1	402		hypoxanthine phosphoribosyltransferase 1
Cluster_55443_Contig1	NP_006467.4	147		ATP synthase, H+ transporting, mitochondrial F0 complex
Cluster_162741_Contig1	NP_001073153.1	330		hypothetical protein LOC57179 isoform a
Cluster_290981_Contig1	NP_003723.1	143		eukaryotic translation initiation factor 4E binding protein 3
Cluster_127605_Contig1	NP_054895.1	280		ubiquitin-conjugating enzyme E2T (putative)
Cluster_388829_Contig1	NP_057144.1	215		mediator of RNA polymerase II transcription, subunit 31 homolog
Cluster_351468_Contig1	NP_067027.1	377		enolase-phosphatase 1
Mex_NM_001196_Contig_1	NP_001187.1	100		BH3 interacting domain death agonist isoform 2
Cluster_393957_Contig1	NP_003748.1	611		eukaryotic translation initiation factor 3, subunit 2 beta, 36kDa
Cluster_187278_Contig1	NP_037364.1	323		programmed cell death 6
Cluster_365589_Contig1	NP_001858.1	80.5		cytochrome c oxidase subunit VIIc precursor
Cluster_415118_Contig1	NP_002862.2	139		RAB-interacting factor
Cluster_379228_Contig1	NP_004222.2	201		ATPase, H+ transporting, lysosomal 14kD, V1 subunit F
Cluster_297604_Contig1	NP_478066.3	309		family with sequence similarity 3, member B isoform a
Cluster_129597_Contig1	NP_002076.2	277		glutathione peroxidase 4 isoform A precursor
Cluster_374530_Contig1	NP_060943.1	178		thioesterase superfamily member 2
Cluster_265672_Contig10	NP_001738.2	426		gelsolin-like capping protein
Cluster_377457_Contig1	NP_001036100.1	360		neuroguidin isoform 1
Cluster_259177_Contig1	NP_525127.1	97.8		S100 calcium binding protein A16
Cluster_367545_Contig1	NP_004613.1	376		translin
Cluster_139424_Contig1	NP_006223.2	290		RNA polymerase II, polypeptide H
Cluster_38850_Contig1	NP_002769.1	471		prosaposin isoform a preproprotein
Cluster_34082_Contig2	NP_291024.1	307		myosin regulatory light chain MRCL2
Cluster_180836_Contig1	NP_006606.1	1025		calpain 9 isoform 1
Cluster_370568_Contig1	XP_943583.1	508		dehydrogenase/reductase (SDR family) member 7C
Cluster_79668_Contig1	NP_001017998.1	117		guanine nucleotide binding protein (G protein), gamma 10
Cluster_415293_Contig1	NP_004036.1	102		antioxidant protein 1
Cluster_341328_Contig1	NP_005265.1	112		guanine nucleotide binding protein (G protein), gamma 5
Cluster_338053_Contig1	NP_002787.2	401		proteasome beta 4 subunit
Cluster_72392_Contig1	NP_057182.1	187		brain protein 44-like
Cluster_398705_Contig2	NP_001001973.1	445		ATP synthase, H+ transporting, mitochondrial F1 complex
Cluster_107447_Contig1	NP_003783.1	251		endothelial differentiation-related factor 1 isoform alpha
Mex_NM_015918_Contig_1	NP_057002.2	200		processing of precursor 5, ribonuclease P/MRP subunit isoform a
Cluster_345716_Contig1	NP_002809.2	251		proteasome activator subunit 2
Cluster_416437_Contig1	NP_065695.1	251		TMEM9 domain family, member B
Cluster_90907_Contig1	NP_055050.1	172		ubiquitin-like 4
Cluster_312854_Contig1	NP_061119.1	508		H2A histone family, member Y2
Cluster_229223_Contig1	NP_001688.1	255		mitochondrial ATP synthase, O subunit precursor
Cluster_306836_Contig1	NP_003397.1	375		tyrosine 3/tryptophan 5 -monooxygenase activation protein
Cluster_42037_Contig1	NP_112576.1	118		SH3 domain binding glutamic acid-rich protein like 3
Cluster_99897_Contig1	NP_060809.2	221		riboflavin kinase
Cluster_148666_Contig1	NP_004996.1	286		NADH dehydrogenase (ubiquinone) 1 beta subcomplex, 9, 22kDa
Mex_NM_004287_Contig_1	NP_004278.2	285		golgi SNAP receptor complex member 2 isoform A
Cluster_79159_Contig1	NP_003245.1	158		tissue inhibitor of metalloproteinase 1 precursor
Cluster_92509_Contig1	NP_001217.2	379		caspase 6 isoform alpha preproprotein
Cluster_94532_Contig1	NP_004533.1	124		NADH dehydrogenase (ubiquinone) 1 alpha subcomplex, 3, 9kDa
Cluster_164287_Contig1	NP_004085.1	495		eukaryotic translation initiation factor 2, subunit 1 alpha, 35kDa
Cluster_214257_Contig1	NP_003786.1	286		sorting nexin 3
Cluster_280221_Contig1	NP_149351.1	302		surfeit 4
Cluster_341926_Contig1	NP_061980.1	159		hypothetical protein LOC56005
Cluster_279502_Contig1	NP_002626.1	535		solute carrier family 25 member 3 isoform b precursor
Cluster_346733_Contig2	NP_783313.1	149		NADH dehydrogenase (ubiquinone) 1 alpha subcomplex, 11
Mex_NM_016523_Contig_1	NP_057607.1	95.5		killer cell lectin-like receptor subfamily F, member 1
Cluster_254991_Contig1	NP_444269.2	249		COMM domain containing 7 isoform 1
Cluster_335730_Contig1	NP_060315.1	221		COMM domain containing 8
Cluster_197374_Contig1	NP_002485.1	57		NADH dehydrogenase (ubiquinone) 1, subcomplex unknown
Cluster_269283_Contig1	XP_001126385.1	717		PREDICTED: similar to basic leucine zipper and W2 domains 1
Cluster_420111_Contig1	NP_115662.2	236		mediator complex subunit 10
Cluster_42590_Contig1	NP_981946.1	165		stathmin 1
Cluster_414824_Contig1	NP_001000.2	362		ribosomal protein S5
Cluster_69490_Contig1	NP_005767.1	239		cornichon-like
Cluster_415710_Contig1	NP_006852.1	367		RAB35, member RAS oncogene family
Cluster_351794_Contig1	NP_005825.1	293		translocase of inner mitochondrial membrane 17 homolog B
Cluster_67154_Contig1	NP_665734.1	215		microsomal glutathione S-transferase 1
Cluster_390339_Contig1	NP_079422.1	315		N-acetyltransferase 13
Mex_NM_003332_Contig_1	NP_937758.1	67.4		TYRO protein tyrosine kinase binding protein isoform 2 precursor
Cluster_63134_Contig1	NP_002808.2	607		proteasome 26S non-ATPase subunit 13 isoform 1
Cluster_237719_Contig1	NP_002791.1	285		proteasome beta 9 subunit isoform 1 proprotein
Mex_NM_003281_Contig_1	NP_003272.3	237		troponin I, skeletal, slow
Mex_NM_015675_Contig_1	NP_056490.2	155		growth arrest and DNA-damage-inducible, beta
Cluster_53341_Contig1	NP_057229.1	196		hypothetical protein LOC51398
Cluster_352069_Contig1	NP_001027535.1	102		chromosome 1 open reading frame 151 protein
Cluster_255243_Contig1	NP_003608.1	249		regulator of G-protein signalling 5
Cluster_42309_Contig1	NP_055075.1	181		HLA class II region expressed gene KE2
Cluster_371924_Contig1	NP_000036.2	460		arginase, type I
Cluster_259059_Contig1	NP_036465.2	141		c-myc binding protein
Cluster_87861_Contig1	NP_002615.2	249		prefoldin subunit 5 isoform alpha
Cluster_45999_Contig1	NP_000974.1	166		ribosomal protein L22 proprotein
Cluster_389492_Contig1	NP_056230.1	208		brain protein 44
Cluster_262762_Contig1	NP_004535.1	422		NADH dehydrogenase (ubiquinone) 1 alpha subcomplex
Cluster_381287_Contig2	NP_002856.1	385		RAB2A, member RAS oncogene family
Mex_NM_016099_Contig_1	NP_057183.2	239		golgi autoantigen, golgin subfamily a, 7
Cluster_99651_Contig1	NP_476528.1	346		vacuolar protein sorting 29 isoform 2
Cluster_93929_Contig1	NP_002487.1	318		NADH dehydrogenase (ubiquinone) Fe-S protein 8, 23kDa
Cluster_44220_Contig1	NP_002296.1	163		beta-galactoside-binding lectin precursor
Cluster_247500_Contig1	NP_001415.1	195		epithelial membrane protein 2
Cluster_277312_Contig3	NP_150254.1	311		ribosomal protein L13
Cluster_414172_Contig2	NP_003328.1	285		ubiquitin-conjugating enzyme E2B
Cluster_379972_Contig1	NP_001876.1	191		crystallin, alpha B
Cluster_15934_Contig1	NP_689953.1	527		3-hydroxyisobutyrate dehydrogenase
Cluster_374946_Contig1	NP_004539.1	194		NADH dehydrogenase (ubiquinone) 1 beta subcomplex, 10
Cluster_368794_Contig1	NP_115868.1	79		mitochondrial ribosomal protein L36
Cluster_312140_Contig1	NP_001168.1	322		ADP-ribosylation factor-like 1
Cluster_49137_Contig1	NP_002159.2	773		isocitrate dehydrogenase 2 (NADP+), mitochondrial precursor
Cluster_42238_Contig4	NP_000909.2	701		prolyl 4-hydroxylase, beta subunit precursor
Cluster_58357_Contig1	NP_054761.1	132		hypothetical protein LOC25906
Cluster_334876_Contig1	NP_116147.1	226		PHD-finger 5A
Cluster_6127_Contig1	NP_002362.1	187		T-lymphocyte maturation-associated protein isoform a
Cluster_85765_Contig1	NP_775741.1	167		transmembrane protein 32
Cluster_62489_Contig1	NP_006518.1	286		stem-loop (histone) binding protein
Cluster_317361_Contig1	NP_112577.1	173		SF3b10
Cluster_162738_Contig1	NP_059980.2	394		transmembrane emp24 protein transport domain containing 9
Cluster_408180_Contig1	NP_002484.1	149		NADH dehydrogenase (ubiquinone) 1 beta subcomplex, 6
Cluster_271989_Contig1	NP_055706.1	161		PDGFA associated protein 1
Cluster_371655_Contig1	NP_872329.1	163		hypothetical protein LOC152100
Cluster_191198_Contig1	NP_057416.1	175		selenoprotein X, 1
Cluster_247716_Contig1	NP_005685.1	99		COX17 homolog, cytochrome c oxidase assembly protein
Cluster_18213_Contig1	NP_006102.1	555		acetyl-coenzyme A acyltransferase 2
Cluster_416058_Contig1	NP_056955.2	102		zinc finger protein 593
Cluster_8925_Contig2	NP_006619.1	191		cyclic AMP phosphoprotein, 19 kD
Cluster_188770_Contig1	NP_001007270.1	113		gemin 7
Cluster_415372_Contig1	NP_004540.1	125		NADH dehydrogenase (ubiquinone) 1, subcomplex unknown, 2
Cluster_40129_Contig1	NP_002203.1	417		eukaryotic translation initiation factor 6 isoform a
Cluster_415639_Contig1	NP_006414.1	257		Rab acceptor 1
Mex_NM_006769_Contig_1	NP_006760.1	184		LIM domain only 4
Cluster_345346_Contig1	NP_000988.1	184		ribosomal protein L37
Cluster_326268_Contig1	NP_006799.1	100		Sec61 beta subunit
Cluster_414886_Contig1	NP_001028693.1	695		cleavage stimulation factor subunit 1
Mex_NM_001279_Contig_1	NP_001270.1	221		cell death-inducing DFFA-like effector a isoform 1
Cluster_341855_Contig1	NP_078846.1	296		ribonuclease H2, subunit B
Cluster_8820_Contig1	NP_004880.1	114		ATP synthase, H+ transporting, mitochondrial F0 complex
Cluster_261447_Contig1	NP_009038.1	319		signal sequence receptor gamma subunit
Cluster_223034_Contig1	NP_258412.1	313		inosine triphosphatase isoform a
Cluster_25817_Contig2	NP_002783.1	426		proteasome alpha 7 subunit
Cluster_415259_Contig1	NP_003722.1	167		nuclear autoantigen of 14 kDa
Cluster_417129_Contig1	NP_001065243.1	112		hypothetical protein LOC440145
Cluster_371168_Contig1	NP_919307.1	77.4		S19 binding protein
Cluster_48672_Contig49	NP_000977.1	201		ribosomal protein L24
Cluster_157403_Contig2	NP_001019.1	161		ribosomal protein S25
Cluster_415349_Mex_NM_004394_Contig_1	NP_004385.1	139		death-associated protein
Cluster_418781_Contig1	NP_001008396.1	134		hypothetical protein LOC389541
Cluster_267556_Contig1	NP_003737.1	183		dynein light chain 1
Cluster_308286_Contig1	NP_542786.1	129		reactive oxygen species modulator 1
Cluster_307698_Contig2	NP_003087.1	145		small nuclear ribonucleoprotein polypeptide G
Cluster_23047_Contig1	NP_001041714.1	102		hypothetical protein LOC643155
Cluster_310294_Contig1	NP_054770.1	115		transmembrane protein 14A
Cluster_376954_Contig2	NP_524146.1	262		fast skeletal myosin alkali light chain 1 isoform 3f
Cluster_18664_Contig3	NP_000984.1	193		ribosomal protein L31 isoform 1
Cluster_337195_Contig1	NP_002055.1	125		glutaredoxin (thioltransferase)
Cluster_380887_Contig1	NP_004365.1	97.8		cytochrome c oxidase subunit VIc proprotein
Cluster_416329_Contig1	NP_060932.2	146		chromosome 3 open reading frame 10
Cluster_85573_Contig1	NP_006295.1	80.1		candidate for split hand/foot malformation type 1
Cluster_380611_Contig1	NP_006821.1	67.8		ubiquinol-cytochrome c reductase, 6.4kDa subunit
Cluster_385574_Mex_NM_004300_Contig_1	NP_004291.1	255		acid phosphatase 1 isoform c
Cluster_51932_Contig1	NP_002479.1	131		NADH dehydrogenase (ubiquinone) 1 alpha subcomplex, 2, 8kDa
Cluster_62623_Contig1	NP_660310.2	90.5		hypothetical protein LOC135154
Cluster_148102_Contig1	NP_003000.1	100		selenoprotein W, 1
Cluster_408089_Contig1	NP_005425.1	120		mal, T-cell differentiation protein-like
Cluster_142748_Contig1	NP_620175.1	104		HIG1 domain family, member 2A
Cluster_294199_Contig1	NP_002345.1	191		tumor-associated calcium signal transducer 1 precursor
Cluster_228540_Contig1	NP_054775.2	136		HIG1 domain family, member 1A isoform b
Cluster_267550_Contig1	NP_004882.1	74.3		mitochondrial ribosomal protein L33 isoform a
Cluster_336734_Contig1	NP_002480.1	117		NADH dehydrogenase (ubiquinone) 1 alpha subcomplex, 4, 9kDa
Cluster_107953_Contig1	NP_000891.2	112		matrix Gla protein
Cluster_235416_Contig2	NP_057269.1	99		hematological and neurological expressed 1 isoform 1
Cluster_241704_Contig5	NP_071404.2	147		PERP, TP53 apoptosis effector
Cluster_336734_Contig1	NP_002480.1	117		NADH dehydrogenase (ubiquinone) 1 alpha subcomplex, 4, 9kDa
Cluster_314708_Contig1	NP_004039.1	97.4		beta-2-microglobulin precursor
Cluster_305137_Contig1	NP_001814.2	651		brain creatine kinase
Cluster_373840_Contig3	NP_001815.2	649		muscle creatine kinase
Cluster_40525_Contig1	NP_006126.1	499		F-actin capping protein alpha-1 subunit
Cluster_9122_Contig1	NP_006127.1	509		capping protein (actin filament) muscle Z-line, alpha 2
Cluster_228641_Contig1	NP_004107.1	205		FK506-binding protein 1B isoform a
Cluster_257359_Contig1	NP_463460.1	194		FK506-binding protein 1A
Cluster_415198_Contig3	NP_001027459.1	268		ubiquitin-conjugating enzyme E2 variant 1 isoform d
Cluster_394142_Contig1	NP_003341.1	248		ubiquitin-conjugating enzyme E2 variant 2
Cluster_186577_Contig1	NP_008868.3	177		SMT3 suppressor of mif two 3 homolog 2 isoform a precursor
Cluster_293112_Contig1	NP_008867.2	179		small ubiquitin-like modifier protein 3
