# Supplementary material for: Genic regions of a large salamander genome contain long introns and novel genes
Source: BMC Genomics. 2009 Jan 13;10:19. doi: 10.1186/1471-2164-10-19 (PMC2633012; doi:10.1186/1471-2164-10-19)
Supplement: Additional file 7 — Human-axolotl many: many paralogs. A table containing identities and alignment summary statistics for human-axolotl many: many paralogs predicted for both human and axolotl. [file 1471-2164-10-19-S7.xls]

## Sheet: Sheet1
Additional file 7: Human-axolotl many : many paralogs predicted for both human and axolotl.
Primary Orthologs			Axolotl Paralogs
Axolotl	Human	Bitscore	Name	Bitscore
Cluster_305237_Contig1	NP_005498.1	235	Cluster_112593_Contig6	272
Cluster_21116_Contig1	NP_006160.1	203	Cluster_372278_Contig1	200
Cluster_46651_Contig1	NP_003366.2	481	Cluster_217858_Contig1	528
Cluster_155063_Contig2	NP_003851.1	161	Cluster_155063_Contig1	184
Cluster_414688_Contig1	NP_000090.1	108	Cluster_302941_Contig1	143
Cluster_209906_Contig1	NP_003236.2	616	Cluster_209906_Contig9	178
			Cluster_368480_Contig1	91.8
Cluster_38919_Contig1	NP_001653.1	311	Cluster_194337_Contig5	327
			Cluster_29195_Contig1	325
Cluster_78622_Contig1	NP_000552.2	324	Cluster_15985_Contig1	442
			Cluster_392695_Contig1	472
Cluster_129765_Contig1	NP_000175.1	168	Cluster_376826_Contig1	277
			Cluster_376826_Contig2	315
Cluster_193687_Contig3	NP_004093.1	159	Cluster_193687_Contig1	190
			Cluster_193687_Contig5	169
			Cluster_193687_Contig8	217
Cluster_25178_Contig2	NP_006073.2	858	Cluster_147848_Contig1	903
			Cluster_205690_Contig12	984
			Cluster_261648_Contig1	999
Cluster_307653_Contig3	NP_001605.1	756	Cluster_307653_Contig16	893
			Cluster_307653_Contig28	894
			Cluster_307653_Contig4	857
			Cluster_40666_Contig1	855
			Cluster_407396_Contig1	858
Cluster_407396_Contig1	NP_001604.1	744	Cluster_307653_Contig16	841
			Cluster_307653_Contig28	841
			Cluster_307653_Contig3	840
			Cluster_307653_Contig4	873
			Cluster_40666_Contig1	869
Cluster_307653_Contig28	NP_001092.1	756	Cluster_307653_Contig16	897
			Cluster_307653_Contig3	894
			Cluster_307653_Contig4	856
			Cluster_40666_Contig1	852
			Cluster_407396_Contig1	859
			Cluster_167479_Contig1	312
Cluster_307653_Contig4	NP_001091.1	760	Cluster_307653_Contig16	855
			Cluster_307653_Contig28	856
			Cluster_307653_Contig3	857
			Cluster_40666_Contig1	899
			Cluster_407396_Contig1	891
			Cluster_307653_Contig42	292
			Cluster_86374_Contig3	125
Primary Orthologs			Human Paralogs
Axolotl	Human	Bitscore	Name	Bitscore
Cluster_305237_Contig1	NP_005498.1	235	NP_068733.1	253
Cluster_21116_Contig1	NP_006160.1	203	NP_006765.4	271
Cluster_46651_Contig1	NP_003366.2	481	XP_001133585.1	544
Cluster_155063_Contig2	NP_003851.1	161	XP_935572.1	162
Cluster_414688_Contig1	NP_000090.1	108	NP_001891.2	133
			NP_001890.1	149
			NP_001313.1	137
			NP_001889.2	145
Cluster_209906_Contig1	NP_003236.2	616	NP_945345.2	652
Cluster_38919_Contig1	NP_001653.1	311	NP_001651.1	335
Cluster_78622_Contig1	NP_000552.2	324	NP_000839.1	353
			NP_000841.1	370
			NP_000842.2	347
Cluster_129765_Contig1	NP_000175.1	168	NP_000550.2	291
			NP_000509.1	232
			NP_000510.1	229
			NP_005321.1	248
Cluster_193687_Contig3	NP_004093.1	159	NP_001433.1	163
			NP_001437.1	175
			NP_002668.1	161
Cluster_25178_Contig2	NP_006073.2	858	NP_116093.1	890
			NP_006000.2	892
			NP_005992.1	884
			NP_525125.2	884
			NP_997195.1	870
			NP_005991.1	875
			XP_001126945.1	112
Cluster_307653_Contig3	NP_001605.1	756	NP_001092.1	776
Cluster_407396_Contig1	NP_001604.1	744	NP_001605.1	747
			NP_001606.1	780
			NP_001091.1	778
			NP_001092.1	748
			NP_005150.1	781
Cluster_307653_Contig28	NP_001092.1	756	NP_001605.1	776
Cluster_307653_Contig4	NP_001091.1	760	NP_001606.1	772
			NP_001606.1	778
			NP_005150.1	783
