# Supplementary material for: Genic regions of a large salamander genome contain long introns and novel genes
Source: BMC Genomics. 2009 Jan 13;10:19. doi: 10.1186/1471-2164-10-19 (PMC2633012; doi:10.1186/1471-2164-10-19)
Supplement: Additional file 8 — Human-axolotl many: 1 paralogs. A table containing identities and alignment summary statistics for human-axolotl many: 1 paralogs predicted for both human and axolotl. [file 1471-2164-10-19-S8.xls]

## Sheet: Sheet1
Additional file 8: Human-axolotl many : 1 paralogs predicted for human.
Primary Orthologs			Human Paralogs
Axolotl	Human	Bitscore	Name	Bitscore
Cluster_29168_Contig1	NP_005902.1	548	NP_000420.1	679
Cluster_85843_Contig1	NP_003124.1	153	XP_932544.1	155
Cluster_231432_Contig1	NP_001143.2	526	NP_001627.2	533
Cluster_344850_Contig1	NP_005511.1	583	NP_001027565.1	729
Cluster_326246_Contig4	NP_114366.1	483	NP_006187.1	529
Cluster_360411_Contig2	NP_000282.1	701	NP_620061.2	735
Cluster_160806_Contig2	NP_113680.1	343	NP_002887.2	567
Cluster_234530_Contig1	NP_001961.1	273	NP_001093162.1	301
Cluster_52557_Contig1	NP_005331.1	211	XP_001126674.1	225
Cluster_39016_Contig1	NP_055217.2	110	XP_001130577.1	112
Cluster_414971_Contig1	NP_001857.1	111	NP_570972.2	126
Cluster_410915_Contig1	NP_057488.1	167	XP_372921.1	219
Cluster_34771_Contig1	NP_001903.1	468	NP_001324.2	541
Cluster_303305_Contig1	NP_005013.1	142	NP_002619.1	172
Cluster_378262_Contig1	NP_055388.2	170	XP_001130743.1	189
Cluster_406929_Contig1	NP_004538.2	126	XP_001125915.1	239
Cluster_106178_Contig1	NP_005711.1	633	XP_941344.1	699
Cluster_415597_Contig1	NP_002576.1	523	NP_006186.1	597
Cluster_361176_Contig3	NP_003136.1	292	XP_001128341.1	341
Cluster_125668_Contig1	NP_004559.4	442	NP_002631.3	474
			NP_004146.1	454
Cluster_256981_Contig2	NP_001012321.1	509	XP_370697.1	512
			XP_944831.1	512
Cluster_267459_Contig1	NP_000260.1	264	NP_001018146.1	290
			NP_001018147.1	289
Cluster_380079_Contig1	NP_003467.1	184	NP_004069.1	228
			NP_001312.1	238
Cluster_124758_Contig3	NP_006142.1	564	NP_000493.1	713
			NP_000241.1	709
Cluster_401060_Contig1	NP_001077861.1	152	NP_001077862.1	187
			XP_372900.4	177
			XP_943631.2	177
