# Supplementary material for: Genic regions of a large salamander genome contain long introns and novel genes
Source: BMC Genomics. 2009 Jan 13;10:19. doi: 10.1186/1471-2164-10-19 (PMC2633012; doi:10.1186/1471-2164-10-19)
Supplement: Additional file 9 — Human-axolotl 1: many paralogs. A table containing identities and alignment summary statistics for human-axolotl 1: many paralogs predicted for both human and axolotl. [file 1471-2164-10-19-S9.xls]

## Sheet: Sheet1
Additional file 9: Human-axolotl 1 : many paralogs predicted for axolotl.
Primary Orthologs			Axolotl Paralogs
Axolotl	Human	Bitscore	Name	Bitscore
Cluster_333381_Contig1	NP_002559.2	1180	Cluster_333381_Contig3	184
Cluster_107565_Contig1	NP_000960.2	533	Cluster_154689_Contig1	565
Cluster_334397_Contig5	NP_001018005.1	408	Cluster_334397_Contig2	319
Cluster_115903_Contig3	NP_000843.1	280	Cluster_162470_Contig2	120
Cluster_299477_Contig1	NP_004628.4	416	Cluster_375312_Contig1	248
Cluster_415874_Contig1	NP_054907.1	375	Cluster_40122_Contig1	98.2
Mex_NM_002567_Contig_1	NP_002558.1	304	Cluster_373864_Contig1	336
Cluster_306478_Contig1	NP_056461.1	333	Cluster_23997_Contig1	296
Cluster_29195_Contig1	NP_001019398.1	359	Cluster_194337_Contig5	418
Cluster_322793_Contig2	NP_003338.1	273	Cluster_297542_Contig3	257
Cluster_176593_Contig1	NP_000981.1	237	Cluster_288025_Contig1	297
Cluster_333381_Contig2	NP_003330.1	314	Cluster_164953_Contig2	356
Cluster_180450_Contig1	NP_001854.1	132	Cluster_34985_Contig1	166
Cluster_153189_Contig7	NP_000387.1	533	Cluster_222357_Contig2	73.9
Cluster_227086_Contig1	NP_001002858.1	549	Cluster_12265_Contig1	187
Cluster_78207_Contig1	NP_002412.1	553	Cluster_146770_Contig1	702
Cluster_349919_Contig1	NP_001743.1	840	Cluster_116435_Contig1	214
Cluster_9359_Contig2	NP_000125.1	173	Cluster_329272_Contig1	249
Cluster_398661_Contig2	NP_006818.3	334	Cluster_12481_Contig1	107
Cluster_336216_Contig1	NP_036330.1	285	Cluster_127983_Contig3	295
Mex_NM_005332_Contig_3	NP_005323.1	183	Cluster_185719_Contig1	325
Cluster_254297_Contig1	NP_068839.1	341	Cluster_250777_Contig1	144
Cluster_217858_Contig1	NP_003365.1	533	Cluster_46651_Contig1	568
Cluster_393316_Contig1	NP_005866.1	199	Cluster_404224_Contig1	221
Cluster_342124_Contig1	NP_001019383.1	73.2	Cluster_167719_Contig1	88.1
Cluster_100955_Contig1	NP_001655.1	389	Cluster_333418_Contig3	461
			Cluster_90126_Contig1	444
Cluster_292318_Contig1	NP_524147.2	259	Cluster_292318_Contig4	396
Cluster_60795_Contig1	NP_001734.1	296	Cluster_109609_Contig1	353
			Cluster_452_Contig1	344
Cluster_53402_Contig1	NP_001030335.1	94.4	Cluster_53402_Contig2	192
			Cluster_53402_Contig3	159
Cluster_354028_Contig1	NP_000423.2	278	Cluster_362981_Contig1	303
			Cluster_391194_Contig1	281
Cluster_377579_Contig1	NP_002098.1	265	Cluster_279985_Contig1	313
			Cluster_311315_Contig1	313
			Cluster_53918_Contig1	313
Cluster_313775_Contig3	NP_001023.1	120	Cluster_313775_Contig1	171
			Cluster_313775_Contig4	198
			Cluster_313775_Contig5	151
Cluster_239785_Contig4	NP_000691.1	439	Cluster_151390_Contig2	447
			Cluster_239785_Contig7	533
			Cluster_44597_Contig2	445
			Cluster_44597_Contig6	591
Cluster_222244_Contig1	NP_002023.2	315	Cluster_265672_Contig18	331
			Cluster_265672_Contig20	339
			Cluster_265672_Contig5	337
			Cluster_265672_Contig17	153
			Cluster_294329_Contig1	314
Cluster_338484_Contig1	NP_005971.1	110	Cluster_114218_Contig1	56.2
Cluster_411989_Contig1	NP_002845.1	93.2	Cluster_411989_Contig1	93.2
			Cluster_373883_Contig1	110
			Cluster_8117_Contig1	118
Cluster_259296_Contig1	NP_006399.1	218	Cluster_199879_Contig1	187
Cluster_270694_Contig1	NP_055260.1	126	Cluster_53699_Contig1	92
Cluster_42238_Contig510	NP_001035242.1	109	Cluster_100886_Contig1	130
			Cluster_105645_Contig1	170
			Cluster_126980_Contig1	200
			Cluster_132290_Contig1	109
			Cluster_138818_Contig1	210
			Cluster_166625_Contig1	254
			Cluster_180004_Contig1	192
			Cluster_201467_Contig1	363
			Cluster_219409_Contig1	237
			Cluster_228244_Contig1	123
			Cluster_232757_Contig1	180
			Cluster_242356_Contig1	243
			Cluster_251398_Contig1	156
			Cluster_303565_Contig1	143
			Cluster_329103_Contig1	210
			Cluster_351551_Contig1	152
			Cluster_352076_Contig1	231
			Cluster_368533_Contig1	160
			Cluster_412136_Contig1	133
			Cluster_42238_Contig369	295
			Cluster_42238_Contig60	278
			Cluster_50834_Contig1	134
			Cluster_55932_Contig1	257
			Cluster_58915_Contig1	139
			Cluster_76237_Contig1	166
			Cluster_77729_Contig1	114
			Cluster_42238_Contig119	170
			Cluster_42238_Contig147	139
			Cluster_42238_Contig316	134
